# Supplementary material for: (5-Benzoyl-2-methyl-4-{[1-(pyridin-4-yl)-1H-1,2,3-triazol-4-yl]meth­oxy}-1-benzofuran-7-yl)(phen­yl)methanone
Source: Acta Crystallogr Sect E Struct Rep Online. 2012 May 31;68(Pt 6):o1916. doi: 10.1107/S1600536812023720 (PMC3379472; doi:10.1107/S1600536812023720)
Supplement: Supplementary file 1 [file e-68-o1916-sup1.cif]

##############################################################################
#                                                                            #
# This CIF contains the data in a paper accepted for publication in          #
# Acta Crystallographica Section E. It conforms to the requirements of       #
# Notes for Authors for Acta Crystallographica Section E, and has been       #
# peer reviewed under the auspices of the IUCr Commission on Journals.       #
#                                                                            #
# Full details of the Crystallographic Information File format               #
# are given in the paper "The Crystallographic Information File (CIF):       #
# a New Standard Archive File for Crystallography" by S. R. Hall, F. H.      #
# Allen and I. D. Brown [Acta Cryst. (1991), A47, 655-685].                  #
#                                                                            #
# The current version of the core CIF dictionary is obtainable from          #
# ftp://ftp.iucr.org/pub/cif_core.dic.                                       #
#                                                                            #
# Software is freely available for graphical display of the structure(s)     #
# in this CIF. For information consult the CIF software page                 #
# http://www.iucr.org/resources/cif/software.                                #
#                                                                            #
# This file may be used for bona fide research purposes within the           #
# scientific community so long as proper attribution is given to the journal # 
# article from which it was obtained.                                        #
#                                                                            #
##############################################################################
data_global
_audit_creation_method     'form.cif (version 2.0)'
_journal_date_recd_electronic     2012-04-13
_journal_date_accepted     2012-05-24
_journal_name_full     'Acta Crystallographica, Section E'
_journal_year     2012
_journal_volume     68
_journal_issue      6
_journal_page_first     o1916
_journal_page_last     o1916
_journal_paper_category     QO
_journal_paper_doi     10.1107/S1600536812023720
_journal_coeditor_code     DS2193
_publ_contact_author_name     'Yu-Guang Wang'
_publ_contact_author_address
;
College of Biological and Environmental Engineering,
Zhejiang  University of  Technology
Hangzhou 310014
People's Republic of China
;
_publ_contact_author_email     'yuguangw@zjut.edu.cn'
_publ_contact_author_fax     '086 571 88320781'
_publ_contact_author_phone     '086 571 88320781'
_publ_section_title
;\
(5-Benzoyl-2-methyl-4-{[1-(pyridin-4-yl)-1<i>H</i>-1,2,3-triazol-4-yl]methoxy}-\
1-benzofuran-7-yl)(phenyl)methanone
;
loop_
    _publ_author_name
    _publ_author_footnote
    _publ_author_address
    'Xiao-qin Zhang' .
;
College of Biological and Environmental Engineering
Zhejiang University of Technology
Hangzhou 310014
People's Republic of China
;
    'Hai-Liang Zhang' .
;
Zhejiang SiXian Pharmaceutical Co. Ltd
ShaoXing 312065
People's Republic of China
;
    'Zhu-Yong Dong' .
;
Zhejiang SiXian Pharmaceutical Co. Ltd
ShaoXing 312065
People's Republic of China
;
    'Qiang Qian' .
;
Zhejiang SiXian Pharmaceutical Co. Ltd
ShaoXing 312065
People's Republic of China
;
    'Yu-Guang Wang' .
;
College of Biological and Environmental Engineering,
Zhejiang University of Technology
Hangzhou 310014
People's Republic of China
;
data_I
_audit_creation_method     SHELXL-97
_chemical_name_systematic
;
(5-Benzoyl-2-methyl-4-{[1-(pyridin-4-yl)-1<i>H</i>-1,2,3-triazol-4-
yl]methoxy}-1-benzofuran-7-yl)(phenyl)methanone
;
_chemical_name_common     ?
_chemical_formula_moiety     'C31 H22 N4 O4'
_chemical_formula_sum     'C31 H22 N4 O4'
_chemical_formula_iupac     'C31 H22 N4 O4'
_chemical_formula_weight     514.53
_chemical_melting_point     ?
_symmetry_cell_setting     triclinic
_symmetry_space_group_name_H-M     'P -1'
_symmetry_space_group_name_Hall     '-P 1'
loop_
    _symmetry_equiv_pos_as_xyz
    'x, y, z'
    '-x, -y, -z'
_cell_length_a     10.11(2)
_cell_length_b     10.87(3)
_cell_length_c     11.64(3)
_cell_angle_alpha     94.73(4)
_cell_angle_beta     92.07(3)
_cell_angle_gamma     92.05(4)
_cell_volume     1273(5)
_cell_formula_units_Z     2
_cell_measurement_reflns_used     1346
_cell_measurement_theta_min     2.48
_cell_measurement_theta_max     20.95
_cell_measurement_temperature     296(2)
_exptl_crystal_description     block
_exptl_crystal_colour     colourless
_exptl_crystal_size_max     0.38
_exptl_crystal_size_mid     0.22
_exptl_crystal_size_min     0.13
_exptl_crystal_density_diffrn     1.343
_exptl_crystal_density_meas     ?
_exptl_crystal_density_method     'not measured'
_exptl_crystal_F_000     536
_exptl_absorpt_coefficient_mu     0.091
_exptl_absorpt_correction_type     multi-scan
_exptl_absorpt_process_details     '(SADABS; Sheldrick, 1996)'
_exptl_absorpt_correction_T_min     0.9663
_exptl_absorpt_correction_T_max     0.9883
_exptl_special_details
;
;
_diffrn_ambient_temperature     296(2)
_diffrn_radiation_type     MoK\a
_diffrn_radiation_wavelength     0.71073
_diffrn_radiation_source     'fine-focus sealed tube'
_diffrn_radiation_monochromator     graphite
_diffrn_measurement_device_type     'Bruker SMART CCD area-detector'
_diffrn_measurement_method     'phi and omega scans'
_diffrn_detector_area_resol_mean     ?
_diffrn_reflns_number     9629
_diffrn_reflns_av_R_equivalents     0.0436
_diffrn_reflns_av_sigmaI/netI     0.1191
_diffrn_reflns_theta_min     2.46
_diffrn_reflns_theta_max     25.50
_diffrn_reflns_theta_full     25.50
_diffrn_measured_fraction_theta_max     0.992
_diffrn_measured_fraction_theta_full     0.992
_diffrn_reflns_limit_h_min     -12
_diffrn_reflns_limit_h_max     12
_diffrn_reflns_limit_k_min     -12
_diffrn_reflns_limit_k_max     13
_diffrn_reflns_limit_l_min     -14
_diffrn_reflns_limit_l_max     14
_diffrn_standards_number     0
_diffrn_standards_interval_count     0
_diffrn_standards_interval_time     0
_diffrn_standards_decay_%     0
_refine_special_details
;
 Refinement of F^2^ against ALL reflections.  The weighted R-factor wR and
 goodness of fit S are based on F^2^, conventional R-factors R are based
 on F, with F set to zero for negative F^2^. The threshold expression of
 F^2^ > 2sigma(F^2^) is used only for calculating R-factors(gt) etc. and is
 not relevant to the choice of reflections for refinement.  R-factors based
 on F^2^ are statistically about twice as large as those based on F, and R-
 factors based on ALL data will be even larger.
;
_reflns_number_total     4699
_reflns_number_gt     2743
_reflns_threshold_expression     I>2sigma(I)
_refine_ls_structure_factor_coef     Fsqd
_refine_ls_matrix_type     full
_refine_ls_R_factor_all     0.1020
_refine_ls_R_factor_gt     0.0529
_refine_ls_wR_factor_gt     0.1522
_refine_ls_wR_factor_ref     0.2003
_refine_ls_goodness_of_fit_ref     0.845
_refine_ls_restrained_S_all     0.845
_refine_ls_number_reflns     4699
_refine_ls_number_parameters     353
_refine_ls_number_restraints     0
_refine_ls_hydrogen_treatment     constr
_refine_ls_weighting_scheme     calc
_refine_ls_weighting_details
         'calc w=1/[\s^2^(Fo^2^)+(0.1000P)^2^+0.4387P] where P=(Fo^2^+2Fc^2^)/3'
_atom_sites_solution_hydrogens     geom
_atom_sites_solution_primary     direct
_atom_sites_solution_secondary     difmap
_refine_ls_shift/su_max     0.000
_refine_ls_shift/su_mean     0.000
_refine_diff_density_max     0.256
_refine_diff_density_min     -0.165
_refine_ls_extinction_method     none
_refine_ls_extinction_coef     ?
loop_
    _atom_type_symbol
    _atom_type_description
    _atom_type_scat_dispersion_real
    _atom_type_scat_dispersion_imag
    _atom_type_scat_source
    'C' 'C' 0.0033 0.0016
                         'International Tables Vol C Tables 4.2.6.8 and 6.1.1.4'
    'H' 'H' 0.0000 0.0000
                         'International Tables Vol C Tables 4.2.6.8 and 6.1.1.4'
    'N' 'N' 0.0061 0.0033
                         'International Tables Vol C Tables 4.2.6.8 and 6.1.1.4'
    'O' 'O' 0.0106 0.0060
                         'International Tables Vol C Tables 4.2.6.8 and 6.1.1.4'
_computing_data_collection     'SMART (Bruker, 2004)'
_computing_cell_refinement     'SAINT (Bruker, 2004)'
_computing_data_reduction     'SAINT (Bruker, 2004)'
_computing_structure_solution     'SHELXTL (Sheldrick, 2008)'
_computing_structure_refinement     'SHELXTL (Sheldrick, 2008)'
_computing_molecular_graphics     'SHELXTL (Sheldrick, 2008)'
_computing_publication_material     'SHELXTL (Sheldrick, 2008)'
loop_
    _atom_site_type_symbol
    _atom_site_label
    _atom_site_fract_x
    _atom_site_fract_y
    _atom_site_fract_z
    _atom_site_U_iso_or_equiv
    _atom_site_adp_type
    _atom_site_calc_flag
    _atom_site_refinement_flags
    _atom_site_occupancy
    _atom_site_symmetry_multiplicity
    _atom_site_disorder_assembly
    _atom_site_disorder_group
    N N1 0.4387(2) -0.1220(2) -0.3567(2) 0.0473(6) Uani d . 1 1 . .
    N N2 0.5280(3) -0.1333(3) -0.2672(2) 0.0622(8) Uani d . 1 1 . .
    N N3 0.4837(3) -0.0696(3) -0.1759(2) 0.0614(8) Uani d . 1 1 . .
    N N4 0.5183(3) -0.2859(3) -0.6907(3) 0.0806(10) Uani d . 1 1 . .
    O O1 0.20278(18) -0.01035(18) -0.05837(16) 0.0467(5) Uani d . 1 1 . .
    O O2 -0.0057(2) -0.2440(2) 0.12502(19) 0.0610(6) Uani d . 1 1 . .
    O O3 0.1408(2) 0.0551(2) 0.48995(19) 0.0654(7) Uani d . 1 1 . .
    O O4 0.19574(18) 0.30077(17) 0.25525(16) 0.0464(5) Uani d . 1 1 . .
    C C1 0.1656(3) 0.1786(3) 0.2199(2) 0.0406(7) Uani d . 1 1 . .
    C C2 0.1172(3) 0.0928(3) 0.2923(2) 0.0425(7) Uani d . 1 1 . .
    C C3 0.0985(3) -0.0274(3) 0.2403(2) 0.0448(7) Uani d . 1 1 . .
    H H3 0.0657 -0.0882 0.2846 0.054 Uiso calc R 1 1 . .
    C C4 0.1268(2) -0.0616(3) 0.1240(2) 0.0405(7) Uani d . 1 1 . .
    C C5 0.1774(3) 0.0282(3) 0.0540(2) 0.0398(7) Uani d . 1 1 . .
    C C6 0.1954(2) 0.1526(3) 0.1030(2) 0.0401(7) Uani d . 1 1 . .
    C C7 0.2451(3) 0.2700(3) 0.0659(2) 0.0448(7) Uani d . 1 1 . .
    H H7 0.2711 0.2844 -0.0078 0.054 Uiso calc R 1 1 . .
    C C8 0.2462(3) 0.3540(3) 0.1584(2) 0.0452(7) Uani d . 1 1 . .
    C C9 0.2956(3) 0.0639(3) -0.1195(3) 0.0516(8) Uani d . 1 1 . .
    H H9A 0.3597 0.1067 -0.0648 0.062 Uiso calc R 1 1 . .
    H H9B 0.2482 0.1253 -0.1586 0.062 Uiso calc R 1 1 . .
    C C10 0.3658(3) -0.0175(3) -0.2056(2) 0.0465(7) Uani d . 1 1 . .
    C C11 0.3382(3) -0.0494(3) -0.3205(3) 0.0474(7) Uani d . 1 1 . .
    H H11 0.2660 -0.0265 -0.3646 0.057 Uiso calc R 1 1 . .
    C C12 0.4637(3) -0.1773(3) -0.4698(3) 0.0491(7) Uani d . 1 1 . .
    C C13 0.5661(4) -0.2603(4) -0.4842(3) 0.0738(11) Uani d . 1 1 . .
    H H13 0.6175 -0.2813 -0.4214 0.089 Uiso calc R 1 1 . .
    C C14 0.5883(4) -0.3104(4) -0.5955(4) 0.0874(13) Uani d . 1 1 . .
    H H14 0.6567 -0.3648 -0.6046 0.105 Uiso calc R 1 1 . .
    C C15 0.4212(4) -0.2071(4) -0.6724(3) 0.0698(10) Uani d . 1 1 . .
    H H15 0.3701 -0.1886 -0.7363 0.084 Uiso calc R 1 1 . .
    C C16 0.3902(3) -0.1506(3) -0.5659(3) 0.0567(8) Uani d . 1 1 . .
    H H16 0.3216 -0.0960 -0.5596 0.068 Uiso calc R 1 1 . .
    C C17 0.0912(3) -0.1942(3) 0.0833(3) 0.0468(7) Uani d . 1 1 . .
    C C18 0.1739(3) -0.2720(3) 0.0022(2) 0.0448(7) Uani d . 1 1 . .
    C C19 0.1132(3) -0.3795(3) -0.0558(3) 0.0547(8) Uani d . 1 1 . .
    H H19 0.0227 -0.3952 -0.0504 0.066 Uiso calc R 1 1 . .
    C C20 0.1884(4) -0.4627(3) -0.1214(3) 0.0639(9) Uani d . 1 1 . .
    H H20 0.1477 -0.5333 -0.1595 0.077 Uiso calc R 1 1 . .
    C C21 0.3240(4) -0.4402(3) -0.1299(3) 0.0683(10) Uani d . 1 1 . .
    H H21 0.3739 -0.4959 -0.1733 0.082 Uiso calc R 1 1 . .
    C C22 0.3846(3) -0.3340(3) -0.0732(3) 0.0627(9) Uani d . 1 1 . .
    H H22 0.4752 -0.3188 -0.0788 0.075 Uiso calc R 1 1 . .
    C C23 0.3098(3) -0.2500(3) -0.0078(3) 0.0520(8) Uani d . 1 1 . .
    H H23 0.3510 -0.1789 0.0293 0.062 Uiso calc R 1 1 . .
    C C24 0.0941(3) 0.1209(3) 0.4186(2) 0.0456(7) Uani d . 1 1 . .
    C C25 0.0118(3) 0.2283(3) 0.4561(2) 0.0447(7) Uani d . 1 1 . .
    C C26 -0.0814(3) 0.2755(3) 0.3805(3) 0.0522(8) Uani d . 1 1 . .
    H H26 -0.0883 0.2445 0.3035 0.063 Uiso calc R 1 1 . .
    C C27 -0.1641(4) 0.3690(3) 0.4208(3) 0.0676(10) Uani d . 1 1 . .
    H H27 -0.2274 0.3984 0.3710 0.081 Uiso calc R 1 1 . .
    C C28 -0.1517(4) 0.4178(3) 0.5349(3) 0.0737(11) Uani d . 1 1 . .
    H H28 -0.2062 0.4803 0.5614 0.088 Uiso calc R 1 1 . .
    C C29 -0.0573(4) 0.3730(3) 0.6102(3) 0.0698(10) Uani d . 1 1 . .
    H H29 -0.0478 0.4067 0.6863 0.084 Uiso calc R 1 1 . .
    C C30 0.0217(3) 0.2784(3) 0.5712(3) 0.0571(8) Uani d . 1 1 . .
    H H30 0.0825 0.2474 0.6221 0.068 Uiso calc R 1 1 . .
    C C31 0.2916(4) 0.4852(3) 0.1780(3) 0.0660(10) Uani d . 1 1 . .
    H H31A 0.3324 0.5105 0.1101 0.099 Uiso calc R 1 1 . .
    H H31B 0.3547 0.4950 0.2421 0.099 Uiso calc R 1 1 . .
    H H31C 0.2171 0.5351 0.1946 0.099 Uiso calc R 1 1 . .
loop_
    _atom_site_aniso_label
    _atom_site_aniso_U_11
    _atom_site_aniso_U_22
    _atom_site_aniso_U_33
    _atom_site_aniso_U_12
    _atom_site_aniso_U_13
    _atom_site_aniso_U_23
    N1 0.0469(13) 0.0519(15) 0.0426(14) 0.0057(11) 0.0023(11) -0.0015(12)
    N2 0.0580(16) 0.087(2) 0.0416(15) 0.0196(15) -0.0011(12) -0.0016(14)
    N3 0.0566(16) 0.083(2) 0.0443(16) 0.0135(14) 0.0016(12) -0.0016(14)
    N4 0.080(2) 0.090(2) 0.066(2) 0.0052(18) 0.0064(17) -0.0285(18)
    O1 0.0542(12) 0.0487(12) 0.0367(11) -0.0012(9) 0.0065(9) 0.0000(9)
    O2 0.0587(13) 0.0587(14) 0.0641(15) -0.0120(11) 0.0105(11) -0.0002(11)
    O3 0.0742(15) 0.0765(16) 0.0481(14) 0.0220(12) 0.0009(11) 0.0133(12)
    O4 0.0534(12) 0.0416(12) 0.0440(12) 0.0014(9) 0.0062(9) 0.0006(9)
    C1 0.0412(15) 0.0398(16) 0.0409(16) 0.0028(12) 0.0037(12) 0.0013(13)
    C2 0.0448(15) 0.0470(17) 0.0362(16) 0.0024(13) 0.0034(12) 0.0048(13)
    C3 0.0465(16) 0.0443(17) 0.0449(17) 0.0009(13) 0.0060(13) 0.0093(13)
    C4 0.0378(14) 0.0431(16) 0.0410(16) 0.0015(12) 0.0025(12) 0.0055(13)
    C5 0.0368(14) 0.0465(17) 0.0357(16) 0.0038(12) 0.0005(11) 0.0016(12)
    C6 0.0366(14) 0.0433(17) 0.0407(16) 0.0020(12) 0.0002(12) 0.0054(13)
    C7 0.0474(16) 0.0479(18) 0.0393(16) 0.0001(13) 0.0063(12) 0.0037(13)
    C8 0.0488(16) 0.0446(17) 0.0432(17) 0.0023(13) 0.0078(13) 0.0068(14)
    C9 0.0605(19) 0.0501(18) 0.0438(18) -0.0023(15) 0.0129(14) -0.0003(14)
    C10 0.0493(17) 0.0476(17) 0.0427(17) 0.0017(13) 0.0057(13) 0.0022(14)
    C11 0.0465(16) 0.0529(18) 0.0430(17) 0.0071(14) 0.0022(13) 0.0035(14)
    C12 0.0529(17) 0.0502(18) 0.0427(17) 0.0005(14) 0.0035(13) -0.0057(14)
    C13 0.072(2) 0.080(3) 0.066(2) 0.026(2) -0.0107(18) -0.019(2)
    C14 0.081(3) 0.094(3) 0.081(3) 0.027(2) -0.007(2) -0.038(2)
    C15 0.080(2) 0.081(3) 0.045(2) 0.003(2) 0.0019(17) -0.0092(18)
    C16 0.062(2) 0.061(2) 0.0470(19) 0.0081(16) 0.0018(15) -0.0014(15)
    C17 0.0452(16) 0.0491(18) 0.0457(17) -0.0031(14) -0.0022(13) 0.0055(14)
    C18 0.0489(16) 0.0412(17) 0.0443(17) 0.0021(13) -0.0028(13) 0.0046(13)
    C19 0.0511(18) 0.0520(19) 0.059(2) -0.0061(15) -0.0065(15) -0.0002(16)
    C20 0.080(2) 0.051(2) 0.057(2) -0.0020(18) -0.0036(18) -0.0091(16)
    C21 0.080(2) 0.067(2) 0.057(2) 0.0141(19) 0.0093(18) -0.0092(18)
    C22 0.0550(19) 0.061(2) 0.073(2) 0.0063(16) 0.0108(16) 0.0037(18)
    C23 0.0523(17) 0.0480(18) 0.0551(19) 0.0005(14) 0.0007(14) 0.0027(15)
    C24 0.0467(16) 0.0507(18) 0.0398(17) -0.0002(13) 0.0014(13) 0.0068(14)
    C25 0.0482(16) 0.0480(17) 0.0388(16) -0.0016(13) 0.0094(13) 0.0067(13)
    C26 0.0605(19) 0.0560(19) 0.0406(17) 0.0045(15) 0.0101(14) 0.0016(14)
    C27 0.074(2) 0.070(2) 0.062(2) 0.0198(19) 0.0130(17) 0.0144(19)
    C28 0.092(3) 0.062(2) 0.068(3) 0.010(2) 0.030(2) -0.0012(19)
    C29 0.082(3) 0.076(3) 0.050(2) 0.005(2) 0.0135(19) -0.0058(19)
    C30 0.064(2) 0.066(2) 0.0414(18) 0.0011(17) 0.0065(15) 0.0019(15)
    C31 0.085(2) 0.050(2) 0.062(2) -0.0033(17) 0.0115(18) -0.0044(17)
_geom_special_details
;
 All esds (except the esd in the dihedral angle between two l.s. planes)
 are estimated using the full covariance matrix.  The cell esds are taken
 into account individually in the estimation of esds in distances, angles
 and torsion angles; correlations between esds in cell parameters are only
 used when they are defined by crystal symmetry.  An approximate (isotropic)
 treatment of cell esds is used for estimating esds involving l.s. planes.
;
loop_
    _geom_bond_atom_site_label_1
    _geom_bond_atom_site_label_2
    _geom_bond_site_symmetry_2
    _geom_bond_distance
    _geom_bond_publ_flag
    N1 C11 . 1.366(4) ?
    N1 N2 . 1.369(4) ?
    N1 C12 . 1.437(5) ?
    N2 N3 . 1.320(4) ?
    N3 C10 . 1.383(4) ?
    N4 C15 . 1.337(5) ?
    N4 C14 . 1.343(6) ?
    O1 C5 . 1.376(4) ?
    O1 C9 . 1.458(4) ?
    O2 C17 . 1.236(4) ?
    O3 C24 . 1.232(4) ?
    O4 C1 . 1.378(4) ?
    O4 C8 . 1.412(4) ?
    C1 C2 . 1.395(4) ?
    C1 C6 . 1.412(5) ?
    C2 C3 . 1.398(5) ?
    C2 C24 . 1.505(5) ?
    C3 C4 . 1.416(5) ?
    C3 H3 . 0.9300 ?
    C4 C5 . 1.416(4) ?
    C4 C17 . 1.507(5) ?
    C5 C6 . 1.426(5) ?
    C6 C7 . 1.459(5) ?
    C7 C8 . 1.352(4) ?
    C7 H7 . 0.9300 ?
    C8 C31 . 1.480(5) ?
    C9 C10 . 1.497(4) ?
    C9 H9A . 0.9700 ?
    C9 H9B . 0.9700 ?
    C10 C11 . 1.369(5) ?
    C11 H11 . 0.9300 ?
    C12 C16 . 1.376(5) ?
    C12 C13 . 1.402(5) ?
    C13 C14 . 1.391(6) ?
    C13 H13 . 0.9300 ?
    C14 H14 . 0.9300 ?
    C15 C16 . 1.388(5) ?
    C15 H15 . 0.9300 ?
    C16 H16 . 0.9300 ?
    C17 C18 . 1.509(5) ?
    C18 C23 . 1.397(5) ?
    C18 C19 . 1.410(5) ?
    C19 C20 . 1.398(5) ?
    C19 H19 . 0.9300 ?
    C20 C21 . 1.392(6) ?
    C20 H20 . 0.9300 ?
    C21 C22 . 1.393(5) ?
    C21 H21 . 0.9300 ?
    C22 C23 . 1.401(5) ?
    C22 H22 . 0.9300 ?
    C23 H23 . 0.9300 ?
    C24 C25 . 1.503(5) ?
    C25 C30 . 1.402(5) ?
    C25 C26 . 1.405(5) ?
    C26 C27 . 1.401(5) ?
    C26 H26 . 0.9300 ?
    C27 C28 . 1.389(6) ?
    C27 H27 . 0.9300 ?
    C28 C29 . 1.399(6) ?
    C28 H28 . 0.9300 ?
    C29 C30 . 1.382(5) ?
    C29 H29 . 0.9300 ?
    C30 H30 . 0.9300 ?
    C31 H31A . 0.9600 ?
    C31 H31B . 0.9600 ?
    C31 H31C . 0.9600 ?
loop_
    _geom_angle_atom_site_label_1
    _geom_angle_atom_site_label_2
    _geom_angle_atom_site_label_3
    _geom_angle_site_symmetry_1
    _geom_angle_site_symmetry_3
    _geom_angle
    _geom_angle_publ_flag
    C11 N1 N2 . . 110.2(3) ?
    C11 N1 C12 . . 130.0(3) ?
    N2 N1 C12 . . 119.7(3) ?
    N3 N2 N1 . . 106.9(3) ?
    N2 N3 C10 . . 109.4(3) ?
    C15 N4 C14 . . 115.0(3) ?
    C5 O1 C9 . . 118.3(2) ?
    C1 O4 C8 . . 106.1(2) ?
    O4 C1 C2 . . 123.9(3) ?
    O4 C1 C6 . . 110.6(2) ?
    C2 C1 C6 . . 125.5(3) ?
    C1 C2 C3 . . 114.7(3) ?
    C1 C2 C24 . . 124.6(3) ?
    C3 C2 C24 . . 120.7(3) ?
    C2 C3 C4 . . 123.5(3) ?
    C2 C3 H3 . . 118.2 ?
    C4 C3 H3 . . 118.2 ?
    C5 C4 C3 . . 119.9(3) ?
    C5 C4 C17 . . 125.1(3) ?
    C3 C4 C17 . . 114.9(2) ?
    O1 C5 C4 . . 117.3(3) ?
    O1 C5 C6 . . 124.3(3) ?
    C4 C5 C6 . . 118.3(3) ?
    C1 C6 C5 . . 118.1(3) ?
    C1 C6 C7 . . 104.9(3) ?
    C5 C6 C7 . . 136.9(3) ?
    C8 C7 C6 . . 107.4(3) ?
    C8 C7 H7 . . 126.3 ?
    C6 C7 H7 . . 126.3 ?
    C7 C8 O4 . . 110.9(3) ?
    C7 C8 C31 . . 133.4(3) ?
    O4 C8 C31 . . 115.6(3) ?
    O1 C9 C10 . . 109.8(3) ?
    O1 C9 H9A . . 109.7 ?
    C10 C9 H9A . . 109.7 ?
    O1 C9 H9B . . 109.7 ?
    C10 C9 H9B . . 109.7 ?
    H9A C9 H9B . . 108.2 ?
    C11 C10 N3 . . 107.9(3) ?
    C11 C10 C9 . . 131.1(3) ?
    N3 C10 C9 . . 121.0(3) ?
    N1 C11 C10 . . 105.6(3) ?
    N1 C11 H11 . . 127.2 ?
    C10 C11 H11 . . 127.2 ?
    C16 C12 C13 . . 118.5(3) ?
    C16 C12 N1 . . 121.7(3) ?
    C13 C12 N1 . . 119.8(3) ?
    C14 C13 C12 . . 117.9(3) ?
    C14 C13 H13 . . 121.0 ?
    C12 C13 H13 . . 121.0 ?
    N4 C14 C13 . . 124.9(4) ?
    N4 C14 H14 . . 117.6 ?
    C13 C14 H14 . . 117.6 ?
    N4 C15 C16 . . 125.4(4) ?
    N4 C15 H15 . . 117.3 ?
    C16 C15 H15 . . 117.3 ?
    C12 C16 C15 . . 118.3(3) ?
    C12 C16 H16 . . 120.8 ?
    C15 C16 H16 . . 120.8 ?
    O2 C17 C4 . . 117.9(3) ?
    O2 C17 C18 . . 118.5(3) ?
    C4 C17 C18 . . 123.5(3) ?
    C23 C18 C19 . . 118.8(3) ?
    C23 C18 C17 . . 123.1(3) ?
    C19 C18 C17 . . 117.8(3) ?
    C20 C19 C18 . . 120.4(3) ?
    C20 C19 H19 . . 119.8 ?
    C18 C19 H19 . . 119.8 ?
    C21 C20 C19 . . 120.3(3) ?
    C21 C20 H20 . . 119.8 ?
    C19 C20 H20 . . 119.8 ?
    C22 C21 C20 . . 119.7(3) ?
    C22 C21 H21 . . 120.2 ?
    C20 C21 H21 . . 120.2 ?
    C21 C22 C23 . . 120.3(3) ?
    C21 C22 H22 . . 119.8 ?
    C23 C22 H22 . . 119.8 ?
    C18 C23 C22 . . 120.5(3) ?
    C18 C23 H23 . . 119.7 ?
    C22 C23 H23 . . 119.7 ?
    O3 C24 C25 . . 120.7(3) ?
    O3 C24 C2 . . 120.1(3) ?
    C25 C24 C2 . . 119.3(3) ?
    C30 C25 C26 . . 118.7(3) ?
    C30 C25 C24 . . 119.5(3) ?
    C26 C25 C24 . . 121.7(3) ?
    C27 C26 C25 . . 120.2(3) ?
    C27 C26 H26 . . 119.9 ?
    C25 C26 H26 . . 119.9 ?
    C28 C27 C26 . . 120.1(3) ?
    C28 C27 H27 . . 120.0 ?
    C26 C27 H27 . . 120.0 ?
    C27 C28 C29 . . 120.1(4) ?
    C27 C28 H28 . . 120.0 ?
    C29 C28 H28 . . 120.0 ?
    C30 C29 C28 . . 119.8(3) ?
    C30 C29 H29 . . 120.1 ?
    C28 C29 H29 . . 120.1 ?
    C29 C30 C25 . . 121.2(3) ?
    C29 C30 H30 . . 119.4 ?
    C25 C30 H30 . . 119.4 ?
    C8 C31 H31A . . 109.5 ?
    C8 C31 H31B . . 109.5 ?
    H31A C31 H31B . . 109.5 ?
    C8 C31 H31C . . 109.5 ?
    H31A C31 H31C . . 109.5 ?
    H31B C31 H31C . . 109.5 ?
loop_
    _geom_torsion_atom_site_label_1
    _geom_torsion_atom_site_label_2
    _geom_torsion_atom_site_label_3
    _geom_torsion_atom_site_label_4
    _geom_torsion_site_symmetry_1
    _geom_torsion_site_symmetry_2
    _geom_torsion_site_symmetry_3
    _geom_torsion_site_symmetry_4
    _geom_torsion
    _geom_torsion_publ_flag
    C11 N1 N2 N3 . . . . 0.5(3) ?
    C12 N1 N2 N3 . . . . 177.1(3) ?
    N1 N2 N3 C10 . . . . 0.3(4) ?
    C8 O4 C1 C2 . . . . 177.6(2) ?
    C8 O4 C1 C6 . . . . -0.1(3) ?
    O4 C1 C2 C3 . . . . -177.4(2) ?
    C6 C1 C2 C3 . . . . 0.0(4) ?
    O4 C1 C2 C24 . . . . -1.4(4) ?
    C6 C1 C2 C24 . . . . 176.0(3) ?
    C1 C2 C3 C4 . . . . 0.5(4) ?
    C24 C2 C3 C4 . . . . -175.7(2) ?
    C2 C3 C4 C5 . . . . 0.3(4) ?
    C2 C3 C4 C17 . . . . -176.2(2) ?
    C9 O1 C5 C4 . . . . -158.5(2) ?
    C9 O1 C5 C6 . . . . 23.3(4) ?
    C3 C4 C5 O1 . . . . -179.9(2) ?
    C17 C4 C5 O1 . . . . -3.7(4) ?
    C3 C4 C5 C6 . . . . -1.6(4) ?
    C17 C4 C5 C6 . . . . 174.6(2) ?
    O4 C1 C6 C5 . . . . 176.4(2) ?
    C2 C1 C6 C5 . . . . -1.3(4) ?
    O4 C1 C6 C7 . . . . -1.1(3) ?
    C2 C1 C6 C7 . . . . -178.7(3) ?
    O1 C5 C6 C1 . . . . -179.8(2) ?
    C4 C5 C6 C1 . . . . 2.0(4) ?
    O1 C5 C6 C7 . . . . -3.4(5) ?
    C4 C5 C6 C7 . . . . 178.4(3) ?
    C1 C6 C7 C8 . . . . 1.9(3) ?
    C5 C6 C7 C8 . . . . -174.9(3) ?
    C6 C7 C8 O4 . . . . -2.0(3) ?
    C6 C7 C8 C31 . . . . 176.2(3) ?
    C1 O4 C8 C7 . . . . 1.3(3) ?
    C1 O4 C8 C31 . . . . -177.2(2) ?
    C5 O1 C9 C10 . . . . 149.1(2) ?
    N2 N3 C10 C11 . . . . -0.9(4) ?
    N2 N3 C10 C9 . . . . -177.8(3) ?
    O1 C9 C10 C11 . . . . 93.6(4) ?
    O1 C9 C10 N3 . . . . -90.4(4) ?
    N2 N1 C11 C10 . . . . -1.0(3) ?
    C12 N1 C11 C10 . . . . -177.2(3) ?
    N3 C10 C11 N1 . . . . 1.2(3) ?
    C9 C10 C11 N1 . . . . 177.6(3) ?
    C11 N1 C12 C16 . . . . 7.6(5) ?
    N2 N1 C12 C16 . . . . -168.3(3) ?
    C11 N1 C12 C13 . . . . -172.8(3) ?
    N2 N1 C12 C13 . . . . 11.3(4) ?
    C16 C12 C13 C14 . . . . 0.5(5) ?
    N1 C12 C13 C14 . . . . -179.0(3) ?
    C15 N4 C14 C13 . . . . 0.0(6) ?
    C12 C13 C14 N4 . . . . -0.5(7) ?
    C14 N4 C15 C16 . . . . 0.6(6) ?
    C13 C12 C16 C15 . . . . -0.1(5) ?
    N1 C12 C16 C15 . . . . 179.5(3) ?
    N4 C15 C16 C12 . . . . -0.5(6) ?
    C5 C4 C17 O2 . . . . -144.0(3) ?
    C3 C4 C17 O2 . . . . 32.3(4) ?
    C5 C4 C17 C18 . . . . 41.3(4) ?
    C3 C4 C17 C18 . . . . -142.4(3) ?
    O2 C17 C18 C23 . . . . -149.1(3) ?
    C4 C17 C18 C23 . . . . 25.6(4) ?
    O2 C17 C18 C19 . . . . 23.6(4) ?
    C4 C17 C18 C19 . . . . -161.7(3) ?
    C23 C18 C19 C20 . . . . 0.4(5) ?
    C17 C18 C19 C20 . . . . -172.6(3) ?
    C18 C19 C20 C21 . . . . 0.1(5) ?
    C19 C20 C21 C22 . . . . -0.3(5) ?
    C20 C21 C22 C23 . . . . 0.0(5) ?
    C19 C18 C23 C22 . . . . -0.7(5) ?
    C17 C18 C23 C22 . . . . 171.9(3) ?
    C21 C22 C23 C18 . . . . 0.5(5) ?
    C1 C2 C24 O3 . . . . -128.6(3) ?
    C3 C2 C24 O3 . . . . 47.1(4) ?
    C1 C2 C24 C25 . . . . 52.4(4) ?
    C3 C2 C24 C25 . . . . -131.8(3) ?
    O3 C24 C25 C30 . . . . 20.2(4) ?
    C2 C24 C25 C30 . . . . -160.8(3) ?
    O3 C24 C25 C26 . . . . -155.7(3) ?
    C2 C24 C25 C26 . . . . 23.2(4) ?
    C30 C25 C26 C27 . . . . -1.2(4) ?
    C24 C25 C26 C27 . . . . 174.8(3) ?
    C25 C26 C27 C28 . . . . 1.8(5) ?
    C26 C27 C28 C29 . . . . -0.5(5) ?
    C27 C28 C29 C30 . . . . -1.2(6) ?
    C28 C29 C30 C25 . . . . 1.8(5) ?
    C26 C25 C30 C29 . . . . -0.5(5) ?
    C24 C25 C30 C29 . . . . -176.6(3) ?
loop_
    _geom_hbond_atom_site_label_D
    _geom_hbond_atom_site_label_H
    _geom_hbond_atom_site_label_A
    _geom_hbond_site_symmetry_A
    _geom_hbond_distance_DH
    _geom_hbond_distance_HA
    _geom_hbond_distance_DA
    _geom_hbond_angle_DHA
    C11 H11 O3 1_554 0.93 2.33 3.225(10) 161
    C16 H16 O3 1_554 0.93 2.55 3.473(10) 171
