# Supplementary material for: (5-Benzoyl-2-methyl-4-{[1-(pyridin-4-yl)-1H-1,2,3-triazol-4-yl]meth­oxy}-1-benzofuran-7-yl)(phen­yl)methanone
Source: Acta Crystallogr Sect E Struct Rep Online. 2012 May 31;68(Pt 6):o1916. doi: 10.1107/S1600536812023720 (PMC3379472; doi:10.1107/S1600536812023720)
Supplement: Supplementary file 2 [file e-68-o1916-Isup2.hkl]

# 
# h,k,l, Fc-squared, Fo-squared, sigma(Fo-squared) and status flag 
# 
data_I
_shelx_title ' A in P-1' 
_shelx_refln_list_code          4 
_shelx_F_calc_maximum      161.93 
_exptl_crystal_F_000       536.00 
_reflns_d_resolution_high  0.8255 
 
loop_ 
 _symmetry_equiv_pos_as_xyz 
 'x, y, z' 
 '-x, -y, -z' 
 
_cell_length_a    10.1069 
_cell_length_b    10.8743 
_cell_length_c    11.6364 
_cell_angle_alpha  94.734 
_cell_angle_beta   92.068 
_cell_angle_gamma  92.050 
 
_shelx_F_squared_multiplier     1.000 
 
loop_ 
 _refln_index_h 
 _refln_index_k 
 _refln_index_l 
 _refln_F_squared_calc 
 _refln_F_squared_meas 
 _refln_F_squared_sigma 
 _refln_observed_status 
   2   0   0       18.88       28.60      3.14 o 
   3   0   0     3054.48     3182.62    285.52 o 
   4   0   0      347.24      329.88     30.37 o 
   5   0   0       63.47       64.71      6.97 o 
   6   0   0      327.21      323.70     29.45 o 
   7   0   0        7.63        5.47      3.34 o 
   8   0   0        3.80       -1.77      2.38 o 
   9   0   0       27.75       18.40      4.44 o 
  10   0   0       78.69       85.76     10.54 o 
  11   0   0       54.77       61.56      8.70 o 
  12   0   0        4.01       16.85      5.69 o 
 -12   1   0        1.02        0.50      4.40 o 
 -11   1   0       28.61       25.37      7.05 o 
 -10   1   0       39.01       39.45     10.27 o 
  -9   1   0      128.88      146.26     15.10 o 
  -8   1   0       29.53       27.41      4.79 o 
  -7   1   0        0.41       -0.79      2.01 o 
  -6   1   0      140.07      155.51     15.25 o 
  -5   1   0       20.74       19.68      2.16 o 
  -4   1   0     1505.30     1462.23    114.19 o 
  -3   1   0     5801.39     5579.38    433.57 o 
  -2   1   0     1441.68     1317.20    102.90 o 
   1   1   0      138.21       78.26      9.58 o 
   2   1   0       94.34       56.94      5.85 o 
   3   1   0      141.30      139.13     13.14 o 
   4   1   0        1.23       -1.50      2.10 o 
   5   1   0      696.09      699.00     63.29 o 
   6   1   0       13.20       18.55      3.49 o 
   7   1   0       47.21       50.96      6.47 o 
   8   1   0        1.28        1.49      6.93 o 
   9   1   0        0.09        1.08      2.67 o 
  10   1   0        0.00       -1.50      4.08 o 
  11   1   0        4.12        6.85      3.97 o 
  12   1   0       17.86       20.06      5.71 o 
 -12   2   0       19.32       18.13      5.85 o 
 -11   2   0        0.00       -1.98      4.03 o 
 -10   2   0       37.57       48.13     12.13 o 
  -9   2   0        5.70        5.10      3.56 o 
  -8   2   0       38.57       30.05      9.53 o 
  -7   2   0        0.27        0.82      3.47 o 
  -6   2   0       55.21       51.59      5.09 o 
  -5   2   0     2606.78     2609.21    203.46 o 
  -4   2   0      635.38      685.24     53.80 o 
  -3   2   0      194.47      209.02     16.56 o 
  -2   2   0       47.95       53.83      4.66 o 
  -1   2   0      890.05      862.63     67.01 o 
   0   2   0      991.25      995.04     77.59 o 
   1   2   0      772.75      831.45     64.99 o 
   2   2   0    18566.87    17978.05   1385.56 o 
   3   2   0      285.76      266.28     21.24 o 
   4   2   0     1775.82     1680.63    130.80 o 
   5   2   0        0.02        0.55      1.15 o 
   6   2   0       86.41       65.91      7.33 o 
   7   2   0      153.84      164.66     16.28 o 
   8   2   0       26.67       33.61      6.56 o 
   9   2   0        3.92        0.77      2.85 o 
  10   2   0        2.64        3.27      3.38 o 
  11   2   0       21.75       10.53      4.58 o 
  12   2   0       27.52       22.82      5.70 o 
 -12   3   0        1.73       -1.16      4.58 o 
 -11   3   0        2.14        1.25      4.36 o 
 -10   3   0       41.21       50.21      7.68 o 
  -9   3   0       98.15      102.06     11.54 o 
  -8   3   0       35.69       27.20      5.07 o 
  -7   3   0      216.56      214.72     20.57 o 
  -6   3   0       97.70       84.20      7.77 o 
  -5   3   0        0.68        1.16      1.56 o 
  -4   3   0       64.50       72.14      7.03 o 
  -3   3   0      396.88      395.06     31.02 o 
  -2   3   0      144.91      137.30     11.07 o 
  -1   3   0       40.24       36.08      3.43 o 
   0   3   0     1026.97     1056.12     82.54 o 
   1   3   0     1807.65     1745.61    135.59 o 
   2   3   0      880.92      869.40     67.85 o 
   3   3   0        7.53        5.10      3.23 o 
   4   3   0      353.18      305.18     24.22 o 
   5   3   0      228.29      235.60     19.04 o 
   6   3   0      144.18      146.92     22.03 o 
   7   3   0        5.44        4.95      5.94 o 
   8   3   0       30.40       36.86      6.68 o 
   9   3   0       45.71       48.65      6.72 o 
  10   3   0       23.50       32.66      5.94 o 
  11   3   0        2.44        5.37      3.84 o 
 -11   4   0        6.24        9.08      4.81 o 
 -10   4   0       44.60       61.28     11.51 o 
  -9   4   0        0.74        1.76      3.41 o 
  -8   4   0        0.17       -4.06      2.71 o 
  -7   4   0        0.05       -1.57      3.22 o 
  -6   4   0       63.26       60.82      6.06 o 
  -5   4   0      448.31      427.89     34.02 o 
  -4   4   0       17.40       30.27      4.12 o 
  -3   4   0      590.38      606.19     47.72 o 
  -2   4   0      183.81      161.95     13.10 o 
  -1   4   0     2117.96     2097.79    162.90 o 
   0   4   0     1002.98     1018.17     79.33 o 
   1   4   0      155.02      164.44     13.36 o 
   2   4   0      191.82      168.36     13.76 o 
   3   4   0      427.06      451.66     35.66 o 
   4   4   0      741.73      710.59     55.71 o 
   5   4   0       47.79       44.29      4.76 o 
   6   4   0      354.73      331.15     30.90 o 
   7   4   0        3.47        1.20      2.38 o 
   8   4   0       13.81       12.62      5.57 o 
   9   4   0       14.18       15.47      3.98 o 
  10   4   0        9.96       10.21      6.31 o 
  11   4   0        4.08        4.91      4.16 o 
 -11   5   0        6.02        0.62      6.56 o 
 -10   5   0        0.07       -3.10      4.01 o 
  -9   5   0       13.85       17.96      4.81 o 
  -8   5   0      146.48      159.07     16.38 o 
  -7   5   0       37.50       46.14      6.30 o 
  -6   5   0       12.45       14.87      2.94 o 
  -5   5   0      259.63      256.96     20.90 o 
  -4   5   0      182.55      208.35     17.04 o 
  -3   5   0      345.78      365.54     29.12 o 
  -2   5   0      164.09      168.08     13.74 o 
  -1   5   0       48.86       36.99      3.69 o 
   0   5   0      164.67      170.41     13.92 o 
   1   5   0     1216.25     1244.06     97.16 o 
   2   5   0       65.20      101.82      8.85 o 
   3   5   0       74.80       75.41      6.84 o 
   4   5   0       48.65       42.14      6.72 o 
   5   5   0        8.11        6.84      2.36 o 
   6   5   0       19.11       19.83      3.87 o 
   7   5   0        2.98        3.17      2.85 o 
   8   5   0       96.06       91.33     10.61 o 
   9   5   0       13.24        5.88      4.58 o 
  10   5   0        3.45        3.25      4.95 o 
  11   5   0        0.72        2.15      4.70 o 
 -11   6   0        0.27        7.43      6.93 o 
 -10   6   0        0.48        2.35      4.20 o 
  -9   6   0       53.56       37.20      6.37 o 
  -8   6   0       44.67       45.82     17.45 o 
  -7   6   0       68.37       59.57     11.39 o 
  -6   6   0       19.77       14.48      3.47 o 
  -5   6   0       91.90       99.91     11.01 o 
  -4   6   0       66.76       67.51      6.48 o 
  -3   6   0      718.12      720.67     56.54 o 
  -2   6   0      490.15      521.61     41.14 o 
  -1   6   0     1115.08     1166.76     91.39 o 
   0   6   0       22.81       28.33      3.70 o 
   1   6   0        9.29        6.04      2.78 o 
   2   6   0      106.35      115.46      9.84 o 
   3   6   0        9.94       15.98      2.84 o 
   4   6   0        3.11        3.80      2.53 o 
   5   6   0      321.75      330.01     26.35 o 
   6   6   0       61.13       66.97      8.10 o 
   7   6   0      296.34      304.31     29.00 o 
   8   6   0      224.33      253.71     24.38 o 
   9   6   0       24.47       22.43      5.11 o 
  10   6   0        2.34        1.38      3.76 o 
 -10   7   0        0.01        3.71      5.69 o 
  -9   7   0       28.74       36.88      9.41 o 
  -8   7   0        3.06        5.69      5.69 o 
  -7   7   0        0.12       -2.34      3.44 o 
  -6   7   0        0.82        1.93      3.47 o 
  -5   7   0       61.57       55.93      5.99 o 
  -4   7   0       19.13       22.32      3.34 o 
  -3   7   0      476.18      475.65     37.94 o 
  -2   7   0       57.22       61.93      5.98 o 
  -1   7   0       17.96       21.75      2.99 o 
   0   7   0       82.59       86.20      7.72 o 
   1   7   0       63.31       74.06      6.77 o 
   2   7   0      163.96      186.17     15.14 o 
   3   7   0        3.53        1.93      2.08 o 
   4   7   0       81.71       84.33      8.12 o 
   5   7   0      311.92      309.88     25.23 o 
   6   7   0       15.22       15.87      4.09 o 
   7   7   0      273.57      292.19     28.09 o 
   8   7   0      218.26      218.81     22.28 o 
   9   7   0        7.65        7.68      4.22 o 
  10   7   0        5.87        7.04      4.62 o 
  -9   8   0        0.24        6.93      6.44 o 
  -8   8   0        1.64        1.49      5.69 o 
  -7   8   0       45.34       47.47     16.71 o 
  -6   8   0        5.36        5.10      3.82 o 
  -5   8   0       50.91       53.07     15.35 o 
  -4   8   0       19.50       22.57      6.44 o 
  -3   8   0        4.85        0.49      3.08 o 
  -2   8   0        9.05        9.82      4.08 o 
  -1   8   0       26.61       38.53      6.31 o 
   0   8   0       38.86       45.78      4.98 o 
   1   8   0       63.09       62.61      6.48 o 
   2   8   0       22.30       25.23      3.85 o 
   3   8   0      166.05      168.51     28.59 o 
   4   8   0      344.51      366.77     29.46 o 
   5   8   0        5.64        6.68      3.32 o 
   6   8   0       62.87       53.17      9.90 o 
   7   8   0       26.00       35.32      6.06 o 
   8   8   0        1.31        2.56      6.93 o 
   9   8   0       22.83       37.96      6.80 o 
  -9   9   0       35.79       29.45      8.66 o 
  -8   9   0        0.37        0.99      5.94 o 
  -7   9   0        1.79       10.75      5.31 o 
  -6   9   0       69.25       58.49     11.26 o 
  -5   9   0      161.95      122.52     36.14 o 
  -4   9   0        1.78        6.52      6.44 o 
  -3   9   0       40.10       29.06      5.70 o 
  -2   9   0        6.31        7.95      4.95 o 
  -1   9   0       90.43      111.20     12.73 o 
   0   9   0      135.84      149.02     16.29 o 
   1   9   0        6.16        9.19      3.65 o 
   2   9   0       18.88       27.04      6.19 o 
   3   9   0       70.21       66.92      8.92 o 
   4   9   0        0.05       -2.88      2.92 o 
   5   9   0        0.07       -1.16      2.78 o 
   6   9   0        0.54        1.61      3.21 o 
   7   9   0        0.06        0.00      3.50 o 
   8   9   0        0.63        4.61      4.29 o 
  -8  10   0        6.75        5.69      7.43 o 
  -7  10   0        0.41        0.64      4.83 o 
  -6  10   0       16.72        9.56      5.25 o 
  -5  10   0        0.08       11.00      4.65 o 
  -4  10   0        3.49        5.01      9.03 o 
  -3  10   0        0.28        4.19      5.07 o 
  -2  10   0      124.78      129.58     22.52 o 
  -1  10   0        6.23        4.83      8.42 o 
   0  10   0       30.41       33.47      7.05 o 
   1  10   0       23.52       28.15      8.66 o 
   2  10   0       38.28       39.50      6.81 o 
   3  10   0       94.02      127.26     27.47 o 
   4  10   0        3.65       -0.07      3.88 o 
   5  10   0        0.45       -0.99      4.70 o 
   6  10   0        9.77       19.80      6.93 o 
   7  10   0       18.92       29.21      8.17 o 
  -7  11   0        0.00        0.99      5.29 o 
  -6  11   0        3.60        8.64      5.40 o 
  -5  11   0       14.27        7.06      5.32 o 
  -4  11   0        5.14        6.47      7.55 o 
  -3  11   0       38.84       40.05      7.43 o 
  -2  11   0       30.23       27.58      5.99 o 
  -1  11   0        6.93       11.09      4.96 o 
   0  11   0       20.60        8.42      8.91 o 
   1  11   0       12.33        4.95     10.15 o 
   2  11   0        0.18       -5.45      8.42 o 
   3  11   0       19.04       17.82     10.64 o 
   4  11   0        0.01       -4.21      7.92 o 
  -5  12   0        2.07       16.58     11.39 o 
  -4  12   0        0.22        9.41     10.64 o 
  -3  12   0        2.07        3.96      9.65 o 
  -2  12   0        2.26       -6.44      8.42 o 
  -1  12   0       24.89        6.44     11.14 o 
   0  12   0        3.71       11.63     10.40 o 
   1  12   0        0.28        7.67     10.89 o 
   2  12   0        2.54        7.92     10.89 o 
   3  12   0       11.11       16.58     12.62 o 
   4  12   0        8.17        0.99      9.65 o 
  -2  13   0        3.57       15.35      9.65 o 
  -1  13   0        0.06       -4.95     11.14 o 
   0  13   0        3.71       12.62     13.37 o 
   1  13   0        0.59       12.87     13.86 o 
  -1 -13   1        0.09        0.50     13.12 o 
   0 -13   1        3.58       -7.43     11.88 o 
   1 -13   1        0.00      -14.11     11.39 o 
   2 -13   1       17.15        1.24      8.66 o 
  -4 -12   1        0.46        3.47     11.39 o 
  -3 -12   1        7.35       25.49     14.36 o 
  -2 -12   1       10.54        2.97     11.14 o 
  -1 -12   1        2.25        2.72     11.63 o 
   0 -12   1       33.38       33.66     14.85 o 
   1 -12   1        3.36        5.69     11.63 o 
   2 -12   1        0.05       -6.44      7.92 o 
   3 -12   1       13.17       19.55     11.39 o 
   4 -12   1        3.96       -2.97      8.91 o 
   5 -12   1       15.17       -3.47     10.89 o 
  -4 -11   1        0.06        2.97      9.65 o 
  -3 -11   1        4.05        0.74     10.89 o 
  -2 -11   1       16.43       34.16     13.61 o 
  -1 -11   1       19.95       13.86     11.63 o 
   0 -11   1       65.18       56.18     16.34 o 
   1 -11   1        4.63        0.50      8.17 o 
   2 -11   1       72.56       41.09     13.37 o 
   3 -11   1        0.46        8.17      9.41 o 
   4 -11   1        9.34       12.87     11.14 o 
   5 -11   1        8.28        6.19      9.65 o 
   6 -11   1        0.04        1.73     10.40 o 
   7 -11   1       28.64       13.86     10.40 o 
  -4 -10   1       11.55       26.98     11.63 o 
  -3 -10   1        2.01        0.50      9.41 o 
  -2 -10   1        1.17       -4.70      8.42 o 
  -1 -10   1        0.18       -8.17      8.17 o 
   0 -10   1       23.28       11.88      9.16 o 
   1 -10   1       78.49       64.60     16.83 o 
   2 -10   1       68.13       70.18      9.29 o 
   3 -10   1       20.48       13.38      5.57 o 
   4 -10   1       96.48       97.91     23.76 o 
   5 -10   1        0.17       -3.71      5.82 o 
   6 -10   1        4.22       -0.08      7.43 o 
   7 -10   1        3.42       -5.69      7.92 o 
  -8  -9   1       13.48        8.44      9.28 o 
  -7  -9   1        9.26        6.69      4.09 o 
  -6  -9   1       35.97       49.95      7.15 o 
  -5  -9   1       11.08       17.10      3.71 o 
  -4  -9   1       34.96       38.12      5.00 o 
  -3  -9   1       25.94       16.75      3.89 o 
  -2  -9   1        7.60       -0.14      4.41 o 
  -1  -9   1      256.69      264.69     21.66 o 
   0  -9   1       35.32       42.15      6.46 o 
   1  -9   1       26.38       30.81      5.63 o 
   2  -9   1        0.74        3.61      3.96 o 
   3  -9   1        2.45        3.85      3.20 o 
   4  -9   1       48.05       53.57     11.01 o 
   5  -9   1        1.11       -2.46      7.67 o 
   6  -9   1       33.71       40.12     19.31 o 
   7  -9   1       14.79       22.73     17.45 o 
   8  -9   1        4.46       -1.49      5.69 o 
   9  -9   1        3.91        7.92      7.43 o 
  -9  -8   1        2.52        2.06      3.85 o 
  -8  -8   1        8.58        8.42      4.21 o 
  -7  -8   1        1.06        7.03      3.84 o 
  -6  -8   1        8.24        6.47      3.33 o 
  -5  -8   1      236.72      234.13     19.42 o 
  -4  -8   1      174.74      190.86     16.07 o 
  -3  -8   1       63.41       69.25      9.50 o 
  -2  -8   1      503.06      516.66     41.18 o 
  -1  -8   1       68.88       54.49      5.71 o 
   0  -8   1        7.02        5.59      2.20 o 
   1  -8   1       43.66       51.48      5.51 o 
   2  -8   1        0.25        0.13      1.82 o 
   3  -8   1        4.31        2.56      2.06 o 
   4  -8   1       45.77       44.68      6.27 o 
   5  -8   1       12.94       13.54      4.51 o 
   6  -8   1      172.02      226.47     29.45 o 
   7  -8   1       19.06        7.41      7.43 o 
   8  -8   1        4.64       -3.96      4.95 o 
   9  -8   1        6.86       -3.22      5.69 o 
 -10  -7   1       11.25       24.54      5.99 o 
  -9  -7   1       24.20       17.98      9.53 o 
  -8  -7   1       56.63       74.78     26.48 o 
  -7  -7   1       29.66       43.93      6.48 o 
  -6  -7   1      698.08      761.43     69.53 o 
  -5  -7   1      384.62      382.42     31.00 o 
  -4  -7   1        7.47        5.35      4.29 o 
  -3  -7   1       35.70       44.47      7.45 o 
  -2  -7   1      349.24      361.90     28.98 o 
  -1  -7   1       21.94       24.86      7.20 o 
   0  -7   1       13.87       14.18      2.56 o 
   1  -7   1       72.02       78.00      7.24 o 
   2  -7   1      870.69      939.83     73.76 o 
   3  -7   1        3.63        6.58      5.05 o 
   4  -7   1      255.34      251.81     20.51 o 
   5  -7   1      616.39      610.63     48.09 o 
   6  -7   1      249.03      234.79     22.33 o 
   7  -7   1       19.94       19.47      4.58 o 
   8  -7   1       37.24       26.72      5.42 o 
   9  -7   1       26.83       24.46      5.42 o 
  10  -7   1        0.01        0.25      5.94 o 
 -10  -6   1        5.54       -0.94      3.66 o 
  -9  -6   1       24.97       21.35     12.13 o 
  -8  -6   1        2.58        0.58      3.21 o 
  -7  -6   1       71.46       76.87     11.26 o 
  -6  -6   1        2.86       -2.82      3.59 o 
  -5  -6   1      239.25      257.08     21.17 o 
  -4  -6   1        1.44        1.07      2.02 o 
  -3  -6   1       24.29       24.39      4.17 o 
  -2  -6   1        0.01        0.97      3.16 o 
  -1  -6   1      121.98      124.40     10.26 o 
   0  -6   1       61.40       59.75      5.54 o 
   1  -6   1       18.17       16.39      2.58 o 
   2  -6   1      145.31      151.35     12.56 o 
   3  -6   1        2.69        1.94      1.68 o 
   4  -6   1       85.15       95.49      8.63 o 
   5  -6   1       75.01       70.04      8.28 o 
   6  -6   1      146.48      147.45     15.13 o 
   7  -6   1        0.69        2.30      3.22 o 
   8  -6   1       71.63       71.92     11.51 o 
   9  -6   1        8.97        1.90      4.08 o 
  10  -6   1       10.13        9.12      4.64 o 
  11  -6   1        0.74       -4.85      4.64 o 
 -11  -5   1        0.83       -0.82      4.19 o 
 -10  -5   1        6.52        3.56      6.68 o 
  -9  -5   1        3.86        0.23      3.21 o 
  -8  -5   1        0.07       -3.26      3.22 o 
  -7  -5   1        2.41        5.54      7.43 o 
  -6  -5   1       39.90       37.46      5.69 o 
  -5  -5   1       11.44       13.16      2.79 o 
  -4  -5   1      791.59      780.07     61.63 o 
  -3  -5   1      775.63      737.23     57.88 o 
  -2  -5   1        5.50        2.07      1.58 o 
  -1  -5   1       94.52       94.65      7.95 o 
   0  -5   1        4.01        7.08      1.65 o 
   1  -5   1       98.95      118.96      9.91 o 
   2  -5   1        4.63        2.89      1.58 o 
   3  -5   1       94.48       84.23      7.48 o 
   4  -5   1       22.06       28.60      5.40 o 
   5  -5   1       59.64       66.05      6.34 o 
   6  -5   1        0.07       -2.79      2.38 o 
   7  -5   1      506.76      562.03     51.90 o 
   8  -5   1      138.90      148.93     15.59 o 
   9  -5   1       13.96        7.51      3.98 o 
  10  -5   1        3.37        4.25      5.32 o 
  11  -5   1        4.63        6.41      4.86 o 
 -11  -4   1       15.00       17.79      4.86 o 
 -10  -4   1        5.26        2.23      3.45 o 
  -9  -4   1        0.34       -1.49      4.95 o 
  -8  -4   1        8.04       10.01      4.21 o 
  -7  -4   1       81.60       85.08      9.66 o 
  -6  -4   1       66.46       73.90      8.35 o 
  -5  -4   1       43.00       49.72      5.13 o 
  -4  -4   1     1063.35     1003.59     78.27 o 
  -3  -4   1       27.80       25.30      3.04 o 
  -2  -4   1      724.00      683.47     53.50 o 
  -1  -4   1        6.02        4.04      2.43 o 
   0  -4   1     2150.80     2128.34    165.20 o 
   1  -4   1        6.67        6.27      1.73 o 
   2  -4   1      386.01      421.12     33.18 o 
   3  -4   1      812.58      769.01     60.34 o 
   4  -4   1      752.54      700.82     54.99 o 
   5  -4   1      292.61      267.83     21.71 o 
   6  -4   1      156.75      156.74     13.04 o 
   7  -4   1       49.29       46.42      7.43 o 
   8  -4   1      194.97      214.39     21.00 o 
   9  -4   1        8.37       13.46      9.90 o 
  10  -4   1        6.89        9.05      4.36 o 
  11  -4   1        0.44       -1.44      4.04 o 
 -11  -3   1        2.03       -1.58      3.38 o 
 -10  -3   1       39.62       31.98      5.74 o 
  -9  -3   1       73.13       92.88     10.71 o 
  -8  -3   1        1.13        2.59      2.79 o 
  -7  -3   1      251.11      265.47     25.16 o 
  -6  -3   1        0.00       -2.32      2.35 o 
  -5  -3   1      153.80      146.45     12.19 o 
  -4  -3   1      179.81      167.01     13.60 o 
  -3  -3   1      698.09      634.56     50.02 o 
  -2  -3   1     5006.31     4780.06    371.12 o 
  -1  -3   1     7117.67     6553.71    507.25 o 
   0  -3   1     3509.57     3415.60    265.09 o 
   1  -3   1      323.15      291.46     23.00 o 
   2  -3   1      412.56      431.93     33.99 o 
   3  -3   1        0.45        3.38      1.50 o 
   4  -3   1       38.62       32.88      3.55 o 
   5  -3   1        1.85        3.31      1.71 o 
   6  -3   1       91.14       76.99      7.25 o 
   7  -3   1      268.42      260.39     33.17 o 
   8  -3   1      289.15      289.88     27.52 o 
   9  -3   1        1.03        2.88      3.21 o 
  10  -3   1       18.35       15.54      6.31 o 
  11  -3   1        7.03        6.88      4.29 o 
 -12  -2   1       16.63       12.66     12.25 o 
 -11  -2   1        2.01       -0.63      3.62 o 
 -10  -2   1        8.14       13.00      4.09 o 
  -9  -2   1       33.61       23.83     10.02 o 
  -8  -2   1       51.55       52.20      6.90 o 
  -7  -2   1      291.07      301.26     28.12 o 
  -6  -2   1       99.64      101.43     13.98 o 
  -5  -2   1       84.24       90.45      7.78 o 
  -4  -2   1     2287.41     2190.75    196.73 o 
  -3  -2   1       91.30       82.60      7.04 o 
  -2  -2   1    22480.33    22042.27   1713.32 o 
  -1  -2   1     5677.06     5442.91    422.62 o 
   0  -2   1     2703.87     2565.48    261.72 o 
   1  -2   1       28.22       31.08      2.85 o 
   2  -2   1      177.62      167.45     13.44 o 
   3  -2   1     1807.59     1868.55    145.23 o 
   4  -2   1      424.55      413.73     32.96 o 
   5  -2   1        3.74        2.23      1.60 o 
   6  -2   1      787.24      807.43     73.04 o 
   7  -2   1      106.06      116.51     19.06 o 
   8  -2   1       79.57       63.91      7.95 o 
   9  -2   1       14.68       24.50      5.14 o 
  10  -2   1        0.13        0.87      3.68 o 
  11  -2   1       12.25        5.42      6.81 o 
  12  -2   1        0.00        0.51      4.58 o 
 -12  -1   1        2.73        2.74      4.36 o 
 -11  -1   1       97.24       65.66     13.86 o 
 -10  -1   1       18.14       18.77      8.42 o 
  -9  -1   1       78.69       71.71      8.91 o 
  -8  -1   1      108.08      120.17     13.12 o 
  -7  -1   1      355.41      372.97     34.32 o 
  -6  -1   1        2.97        2.60      2.10 o 
  -5  -1   1      101.13      128.19     10.83 o 
  -4  -1   1      138.46      152.73     12.38 o 
  -3  -1   1        1.18        0.65      1.49 o 
  -2  -1   1        2.72        9.81      2.24 o 
  -1  -1   1      748.19      632.68     65.65 o 
   0  -1   1     1500.31     1558.09    160.13 o 
   1  -1   1      323.69      260.13     40.84 o 
   2  -1   1    10349.11     9594.30    742.49 o 
   3  -1   1    13663.00    13300.67   1029.82 o 
   4  -1   1       53.91       64.71      5.67 o 
   5  -1   1     1230.76     1155.21    104.20 o 
   6  -1   1      596.65      593.92     54.41 o 
   7  -1   1       48.27       41.73      5.51 o 
   8  -1   1      124.16      113.20     12.22 o 
   9  -1   1        0.52       -3.91      2.61 o 
  10  -1   1        8.81       10.80      4.54 o 
  11  -1   1       10.36        7.56      5.69 o 
  12  -1   1        6.63        3.96      6.81 o 
 -12   0   1        0.10        5.64      4.51 o 
 -11   0   1        7.49        3.73      3.92 o 
 -10   0   1       50.22       49.86      7.33 o 
  -9   0   1       25.92       29.03      5.24 o 
  -8   0   1        0.33       -2.33      2.48 o 
  -7   0   1      421.54      438.07     40.49 o 
  -6   0   1       85.86       94.51      9.68 o 
  -5   0   1       11.50       17.64      2.36 o 
  -4   0   1       55.68       38.60      3.76 o 
  -3   0   1        1.49        1.08      1.04 o 
  -2   0   1      880.93      902.22     81.22 o 
  -1   0   1     1761.00     1764.26    211.37 o 
   1   0   1      152.06      148.97     13.67 o 
   2   0   1    26222.51    24339.37   2180.63 o 
   3   0   1       11.82       12.08      3.34 o 
   4   0   1      663.26      607.37     54.93 o 
   5   0   1        1.22        0.20      2.85 o 
   6   0   1      230.20      249.82     23.76 o 
   7   0   1        2.53        4.62      2.36 o 
   8   0   1        3.04        0.19      2.67 o 
   9   0   1        2.34        1.24      2.88 o 
  10   0   1       55.20       64.05      8.63 o 
  11   0   1        0.22       -3.02      3.58 o 
  12   0   1        4.16        2.66      4.86 o 
 -12   1   1        2.39        0.95      5.20 o 
 -11   1   1       11.02        9.29      4.30 o 
 -10   1   1        1.94        2.76      3.76 o 
  -9   1   1       28.58        8.75     10.52 o 
  -8   1   1        7.23        9.79      3.33 o 
  -7   1   1       25.82       20.83      4.03 o 
  -6   1   1        3.86        3.40      1.65 o 
  -5   1   1      136.87      139.20     11.50 o 
  -4   1   1       37.04       43.59      4.21 o 
  -3   1   1      455.20      446.98     34.97 o 
  -2   1   1     6044.78     5690.10    440.13 o 
  -1   1   1      271.51      263.17     25.45 o 
   0   1   1     1594.54     1480.65    140.42 o 
   1   1   1      470.69      441.13     34.18 o 
   2   1   1      438.02      438.64     39.43 o 
   3   1   1      214.17      210.86     19.59 o 
   4   1   1      989.07      915.14     82.52 o 
   5   1   1      107.04      103.79     10.21 o 
   6   1   1       48.70       40.45      5.57 o 
   7   1   1       52.41       55.78      7.05 o 
   8   1   1        0.01        2.40      2.53 o 
   9   1   1       25.02       22.38      4.46 o 
  10   1   1       37.56       31.20      5.85 o 
  11   1   1        0.07        0.17      3.84 o 
  12   1   1        0.00       -1.01      4.70 o 
 -12   2   1        1.08        0.16      8.17 o 
 -11   2   1       28.35       29.18     13.37 o 
 -10   2   1       43.15       48.83      7.42 o 
  -9   2   1       10.43        9.12      3.84 o 
  -8   2   1        0.08        2.40      2.71 o 
  -7   2   1        9.19        7.27      6.19 o 
  -6   2   1      329.79      342.81     27.80 o 
  -5   2   1      814.27      827.99     64.81 o 
  -4   2   1       20.87       15.51      2.20 o 
  -3   2   1     1912.33     1865.63    145.38 o 
  -2   2   1     2980.78     2805.26    218.29 o 
  -1   2   1      524.92      525.34     50.41 o 
   0   2   1      448.33      426.69     41.02 o 
   1   2   1      333.03      314.72     24.86 o 
   2   2   1      432.59      422.58     33.27 o 
   3   2   1       95.52       99.10      8.30 o 
   4   2   1        8.78        3.64      1.27 o 
   5   2   1       51.30       42.70      5.14 o 
   6   2   1        1.51        2.84      2.08 o 
   7   2   1        0.03       -2.27      1.90 o 
   8   2   1       44.88       48.31      7.05 o 
   9   2   1        6.10       -0.20      3.22 o 
  10   2   1       15.74       18.82      4.70 o 
  11   2   1       19.89       25.21      5.22 o 
 -11   3   1        5.74       -0.87      6.31 o 
 -10   3   1       11.40       10.89      4.83 o 
  -9   3   1       86.59       98.00     11.26 o 
  -8   3   1       89.06       97.39     10.58 o 
  -7   3   1       86.75       91.89     10.05 o 
  -6   3   1       73.77       72.79      6.94 o 
  -5   3   1      417.93      403.84     31.74 o 
  -4   3   1      111.83      111.62      9.39 o 
  -3   3   1      526.22      534.73     42.06 o 
  -2   3   1      621.47      521.57     40.94 o 
  -1   3   1        5.31        5.35      3.09 o 
   0   3   1      676.19      597.99     57.49 o 
   1   3   1      296.41      290.94     22.90 o 
   2   3   1      702.88      657.70     51.53 o 
   3   3   1      128.45      125.21     10.29 o 
   4   3   1        0.22       -0.71      2.68 o 
   5   3   1        0.06        0.88      1.39 o 
   6   3   1      357.14      318.62     29.88 o 
   7   3   1      167.81      158.90     15.93 o 
   8   3   1       39.77       35.15      5.57 o 
   9   3   1        4.47        3.50      4.58 o 
  10   3   1        4.33        0.74      3.21 o 
  11   3   1       10.45        9.67      5.94 o 
 -11   4   1       17.41       21.08      5.85 o 
 -10   4   1        6.71        6.79      4.19 o 
  -9   4   1      193.91      219.60     21.73 o 
  -8   4   1       83.36       85.46      9.89 o 
  -7   4   1       37.11       38.58      5.60 o 
  -6   4   1       66.18       71.68      6.96 o 
  -5   4   1        1.81        0.53      1.64 o 
  -4   4   1      590.67      581.82     45.54 o 
  -3   4   1     1584.09     1649.54    128.17 o 
  -2   4   1     1108.17     1134.46     88.81 o 
  -1   4   1       41.21       52.16      5.64 o 
   0   4   1      659.65      630.26     49.44 o 
   1   4   1      696.60      691.99     54.23 o 
   2   4   1      105.18       95.40      8.11 o 
   3   4   1      356.12      356.85     27.95 o 
   4   4   1      280.00      269.31     21.82 o 
   5   4   1       43.17       45.06      4.82 o 
   6   4   1      217.15      214.47     20.65 o 
   7   4   1       79.13       78.49      8.98 o 
   8   4   1       70.25       75.71      9.06 o 
   9   4   1       11.55       11.73      3.91 o 
  10   4   1        0.51       -0.39      3.33 o 
  11   4   1       27.66       31.98      6.41 o 
 -11   5   1        1.26       -0.55      5.57 o 
 -10   5   1        0.90        5.66      4.22 o 
  -9   5   1        9.04       12.75      4.38 o 
  -8   5   1        0.32       -0.37      3.34 o 
  -7   5   1       35.88       38.54     11.26 o 
  -6   5   1       85.85       98.68      9.06 o 
  -5   5   1      137.14      156.21     13.32 o 
  -4   5   1      143.09      130.87     11.19 o 
  -3   5   1       40.96       45.37      4.54 o 
  -2   5   1       34.98       22.11      2.71 o 
  -1   5   1       61.48       57.29      5.17 o 
   0   5   1      481.18      482.94     38.06 o 
   1   5   1     2027.80     2154.00    167.35 o 
   2   5   1      540.61      509.65     39.96 o 
   3   5   1      665.06      709.31     55.84 o 
   4   5   1      196.38      210.41     17.22 o 
   5   5   1       59.54       50.48      5.47 o 
   6   5   1       17.34       18.34      5.07 o 
   7   5   1       94.93       95.55     13.86 o 
   8   5   1        0.67        6.56      3.27 o 
   9   5   1       63.86       67.44      8.73 o 
  10   5   1       61.95       50.44      7.75 o 
  11   5   1       50.64       50.16      8.28 o 
 -11   6   1        1.58       -6.19      6.93 o 
 -10   6   1        2.50       -0.25      6.19 o 
  -9   6   1        1.20       -3.96      5.69 o 
  -8   6   1       33.85       26.24      7.18 o 
  -7   6   1      202.99      209.96     17.49 o 
  -6   6   1       62.98       56.67      7.29 o 
  -5   6   1       72.24       80.11      7.45 o 
  -4   6   1      110.23      124.86     10.87 o 
  -3   6   1      594.52      591.76     46.53 o 
  -2   6   1       48.92       51.26      5.05 o 
  -1   6   1     1013.30     1081.64     85.02 o 
   0   6   1      641.80      663.72     52.19 o 
   1   6   1       71.62       59.62      7.12 o 
   2   6   1        0.01       -2.52      2.58 o 
   3   6   1       32.98       41.71      6.15 o 
   4   6   1       60.00       61.41      6.25 o 
   5   6   1        0.19       -2.28      2.35 o 
   6   6   1      119.93      137.62     13.87 o 
   7   6   1      322.53      326.84     31.01 o 
   8   6   1      109.40      114.15     12.64 o 
   9   6   1       49.75       58.28      8.38 o 
  10   6   1       91.44       87.62     16.58 o 
 -10   7   1       15.46       17.33      7.43 o 
  -9   7   1        0.47       -3.71      5.20 o 
  -8   7   1       14.30        9.65      6.19 o 
  -7   7   1      131.30       95.92     11.71 o 
  -6   7   1       44.30       54.35      7.90 o 
  -5   7   1       15.62       17.78      4.27 o 
  -4   7   1       46.02       36.41      7.05 o 
  -3   7   1      291.48      279.27     27.47 o 
  -2   7   1       13.19       15.07      3.85 o 
  -1   7   1        8.46        4.32      1.67 o 
   0   7   1       87.53       89.28      7.89 o 
   1   7   1       65.01       63.01      6.06 o 
   2   7   1        9.64       16.78      3.43 o 
   3   7   1        8.10        5.57      2.40 o 
   4   7   1        1.50        2.97      2.27 o 
   5   7   1        5.03       -0.04      2.40 o 
   6   7   1        3.96        7.82      3.27 o 
   7   7   1       76.66       88.73     10.31 o 
   8   7   1        0.33        3.37      3.96 o 
   9   7   1       36.83       45.84      7.92 o 
  -9   8   1        1.70       -7.80      5.20 o 
  -8   8   1        6.33        5.45      5.20 o 
  -7   8   1       11.36       12.91      4.85 o 
  -6   8   1        0.62       -4.47      7.18 o 
  -5   8   1        2.18        0.82      3.48 o 
  -4   8   1      135.41      117.04     20.05 o 
  -3   8   1       14.14        8.68      3.49 o 
  -2   8   1      158.71      132.17     14.97 o 
  -1   8   1       14.82       19.36      4.18 o 
   0   8   1        9.00        2.54      9.16 o 
   1   8   1        3.64        7.50      3.30 o 
   2   8   1       19.14       23.24      5.69 o 
   3   8   1        0.17       -2.70      3.02 o 
   4   8   1        4.78        7.19      2.85 o 
   5   8   1       21.88       30.65      5.22 o 
   6   8   1        5.34        5.45      3.33 o 
   7   8   1       11.94       13.94      4.29 o 
   8   8   1       41.21       60.34      8.70 o 
   9   8   1        4.66        8.07      4.62 o 
  -9   9   1        0.34        6.93      6.44 o 
  -8   9   1        2.82        3.71      6.44 o 
  -7   9   1       38.28       42.01      7.49 o 
  -6   9   1        7.79        3.37      4.44 o 
  -5   9   1       46.07       53.02     16.21 o 
  -4   9   1        5.56        1.85      4.70 o 
  -3   9   1       18.09       15.91      8.42 o 
  -2   9   1       41.31       26.29      5.28 o 
  -1   9   1        0.03        1.47      8.66 o 
   0   9   1       13.87       23.25      5.13 o 
   1   9   1       55.42       61.15      8.42 o 
   2   9   1       22.51       18.28      4.63 o 
   3   9   1        3.50        3.09      3.49 o 
   4   9   1       26.40       29.70     10.89 o 
   5   9   1        0.11       -2.48      3.96 o 
   6   9   1       14.36       23.27      6.93 o 
   7   9   1        0.00       -5.45      4.95 o 
   8   9   1        2.17        1.98      5.69 o 
  -8  10   1        5.31       -1.24      6.68 o 
  -7  10   1       17.78       24.71      6.30 o 
  -6  10   1       26.62       28.44      6.55 o 
  -5  10   1       66.17       69.79     10.03 o 
  -4  10   1       37.28       33.73     12.00 o 
  -3  10   1        9.30       14.14      4.72 o 
  -2  10   1       23.38       18.96      9.41 o 
  -1  10   1       44.58       58.47      8.52 o 
   0  10   1       12.06        4.87      7.67 o 
   1  10   1        3.08        4.79      4.95 o 
   2  10   1       34.00       27.87      5.76 o 
   3  10   1       40.16       36.27      7.80 o 
   4  10   1        0.80        1.71      3.89 o 
   6  10   1        0.19        2.72      5.45 o 
   7  10   1       19.03       26.48      8.17 o 
  -6  11   1       16.25       12.50      9.03 o 
  -5  11   1        1.91        7.70      5.21 o 
  -4  11   1        0.38        0.95      4.82 o 
  -3  11   1        1.36        3.53      6.19 o 
  -2  11   1       37.16       33.78      6.67 o 
  -1  11   1        0.54        0.27      4.18 o 
   0  11   1        2.49        0.66      4.16 o 
   1  11   1        3.10       -1.23      4.58 o 
   2  11   1        4.52       10.59      4.90 o 
   3  11   1        3.44       -4.67      3.69 o 
   4  11   1        1.21        5.55      4.61 o 
   5  11   1        2.14       10.64      6.93 o 
   6  11   1        0.38        3.71      7.18 o 
  -5  12   1        0.04       -0.32      5.21 o 
  -4  12   1        2.53        4.41      4.94 o 
  -3  12   1        6.18       -2.00      4.52 o 
  -2  12   1       13.35        7.83      4.52 o 
  -1  12   1        0.04        4.65      5.07 o 
   0  12   1        0.89       -0.77      4.45 o 
   1  12   1        0.00       -2.89      4.25 o 
   2  12   1        0.01        9.16     10.64 o 
   3  12   1        6.94        3.96     10.15 o 
   4  12   1       16.63       26.98     13.86 o 
  -1  13   1        1.76       15.59     13.12 o 
   0  13   1        0.21        4.46     11.63 o 
  -1 -13   2        5.77       18.56     15.10 o 
   0 -13   2        2.51        1.49     13.12 o 
   1 -13   2        2.26       10.40     14.11 o 
   2 -13   2        0.36        8.91     10.64 o 
  -4 -12   2        6.60       12.13     13.86 o 
  -3 -12   2        1.38      -11.14      9.65 o 
  -2 -12   2        0.62        8.91     12.62 o 
  -1 -12   2       12.54       23.76     13.86 o 
   0 -12   2       20.44       14.85     11.63 o 
   1 -12   2        8.68        5.94     11.14 o 
   2 -12   2       67.99       24.75     11.88 o 
   3 -12   2       20.73       20.05     12.62 o 
   4 -12   2       23.90       10.40     12.38 o 
   5 -12   2        8.35       17.82     12.38 o 
  -4 -11   2        9.20       20.54     13.37 o 
  -3 -11   2        2.37       20.79     12.13 o 
  -2 -11   2        8.28       22.77     12.87 o 
  -1 -11   2        0.59       -2.72      9.65 o 
   0 -11   2        8.23       10.40      9.90 o 
   1 -11   2        0.12       18.07     11.63 o 
   2 -11   2       30.28       34.90     13.61 o 
   3 -11   2        9.03        5.45      9.16 o 
   4 -11   2       23.06       32.92     13.12 o 
   5 -11   2       15.64       24.50     12.87 o 
   6 -11   2        3.95       16.34     11.63 o 
  -7 -10   2        5.46        2.48      6.68 o 
  -6 -10   2        0.00        0.99      4.95 o 
  -5 -10   2        1.39       11.16      5.02 o 
  -4 -10   2        0.56        1.67      3.72 o 
  -3 -10   2        8.14        7.81      4.28 o 
  -2 -10   2      105.78      119.61     14.77 o 
  -1 -10   2       96.29      102.47     22.52 o 
   0 -10   2       71.70       82.17     19.55 o 
   1 -10   2       52.50       54.95     15.35 o 
   2 -10   2       75.25       63.12     16.34 o 
   3 -10   2        8.78       17.33     10.40 o 
   4 -10   2       42.91       57.17     16.09 o 
   5 -10   2       58.46       25.99     11.14 o 
   6 -10   2        0.34       -4.70      8.66 o 
   7 -10   2        6.33        2.97      8.66 o 
  -8  -9   2        3.39        2.72      6.68 o 
  -7  -9   2       30.24       17.57      7.67 o 
  -6  -9   2       18.05       13.12      6.19 o 
  -5  -9   2       26.54       23.86      6.05 o 
  -4  -9   2       13.51       12.95      6.06 o 
  -3  -9   2       33.53       44.11      7.61 o 
  -2  -9   2      582.70      543.59     56.98 o 
  -1  -9   2      155.55      164.44     28.46 o 
   0  -9   2        1.02       -0.94      9.53 o 
   1  -9   2      310.88      318.64     34.21 o 
   2  -9   2        5.48        5.66      4.58 o 
   3  -9   2       59.30       71.23     11.88 o 
   4  -9   2        0.19        0.61      5.07 o 
   5  -9   2       32.50       32.92     11.88 o 
   6  -9   2       12.10        3.71      8.66 o 
   7  -9   2       36.63       21.78     10.40 o 
  -9  -8   2        0.04        0.37      3.89 o 
  -8  -8   2        8.22        7.21      3.84 o 
  -7  -8   2       69.20       66.50      8.62 o 
  -6  -8   2       54.10       44.03      6.36 o 
  -5  -8   2      171.80      203.37     20.57 o 
  -4  -8   2       73.00       65.37      6.98 o 
  -3  -8   2      231.68      240.37     26.09 o 
  -2  -8   2      185.20      183.39     15.51 o 
  -1  -8   2      111.24      112.00     10.05 o 
   0  -8   2      209.53      212.89     17.76 o 
   1  -8   2      194.05      197.59     19.68 o 
   2  -8   2        7.11        3.64      3.42 o 
   3  -8   2       22.66       26.80      3.87 o 
   4  -8   2      155.28      152.01     13.23 o 
   5  -8   2       53.78       56.93     11.26 o 
   6  -8   2       72.18       64.53      9.41 o 
   7  -8   2       80.98      111.27     16.21 o 
   8  -8   2       62.86       77.12     10.40 o 
   9  -8   2        1.81        7.92      6.44 o 
 -10  -7   2        0.04       -5.97      3.98 o 
  -9  -7   2        4.75        1.30      4.46 o 
  -8  -7   2        0.06        3.47      3.20 o 
  -7  -7   2       61.02       77.76     13.37 o 
  -6  -7   2       46.67       55.09      7.25 o 
  -5  -7   2      962.47     1030.10     93.56 o 
  -4  -7   2       23.90       22.59      3.85 o 
  -3  -7   2        0.05       -0.83      1.95 o 
  -2  -7   2      127.51      143.36     12.15 o 
  -1  -7   2       93.85       91.79      8.26 o 
   0  -7   2      448.92      468.59     37.07 o 
   1  -7   2       38.44       43.48      5.97 o 
   2  -7   2        0.32       -1.90      1.60 o 
   3  -7   2       21.65       28.78      6.14 o 
   4  -7   2       99.11      121.18     11.92 o 
   5  -7   2       18.34       15.12      5.95 o 
   6  -7   2       33.61       29.51      4.53 o 
   7  -7   2        1.65       -0.85      3.09 o 
   8  -7   2       38.65       37.25      6.29 o 
   9  -7   2        0.02        1.06      4.09 o 
  10  -7   2       14.77       17.60      7.30 o 
 -10  -6   2        0.94        3.06      4.16 o 
  -9  -6   2        0.09       10.00      4.01 o 
  -8  -6   2        0.08        0.08      3.02 o 
  -7  -6   2       73.57       88.29     10.64 o 
  -6  -6   2      490.31      473.76     43.34 o 
  -5  -6   2       63.95       49.77      5.61 o 
  -4  -6   2       33.18       43.43      4.92 o 
  -3  -6   2      331.10      391.53     31.23 o 
  -2  -6   2      410.88      413.29     32.76 o 
  -1  -6   2      211.40      214.76     17.35 o 
   0  -6   2      363.65      420.91     33.32 o 
   1  -6   2       42.66       53.67      5.28 o 
   2  -6   2      264.59      236.71     19.19 o 
   3  -6   2       12.05       20.20      3.41 o 
   4  -6   2       78.75       71.04      6.75 o 
   5  -6   2      112.35       97.44      8.83 o 
   6  -6   2       52.29       51.51     10.10 o 
   7  -6   2       97.73      110.29     11.91 o 
   8  -6   2        7.95        6.71      3.51 o 
   9  -6   2        9.66        9.95      4.95 o 
  10  -6   2        1.90        3.63      4.26 o 
 -11  -5   2        1.47        2.49      4.51 o 
 -10  -5   2        3.29        1.24      3.85 o 
  -9  -5   2       41.42       46.50      7.12 o 
  -8  -5   2       85.36       96.44     11.39 o 
  -7  -5   2       16.97       10.64      3.45 o 
  -6  -5   2       20.60       19.19      4.83 o 
  -5  -5   2      224.69      238.59     19.26 o 
  -4  -5   2      350.29      385.24     30.38 o 
  -3  -5   2     3060.34     2897.65    225.60 o 
  -2  -5   2       40.78       47.24      4.64 o 
  -1  -5   2     1181.18     1245.85     97.02 o 
   0  -5   2       58.04       53.81      4.97 o 
   1  -5   2       91.71       88.33      7.66 o 
   2  -5   2      123.54      133.37     11.12 o 
   3  -5   2      150.25      151.61     12.60 o 
   4  -5   2       47.84       46.05      5.84 o 
   5  -5   2        7.70        3.96      1.98 o 
   6  -5   2      109.38      112.64      9.92 o 
   7  -5   2       35.68       37.37     11.51 o 
   8  -5   2       29.31       38.88      6.27 o 
   9  -5   2       84.54       79.80      9.86 o 
  10  -5   2       18.80       24.91      5.95 o 
  11  -5   2        0.03       -6.34      4.95 o 
 -11  -4   2       14.92        7.84      4.62 o 
 -10  -4   2        3.35        0.89      5.07 o 
  -9  -4   2       15.80       16.79      4.51 o 
  -8  -4   2        0.13        2.20      2.78 o 
  -7  -4   2       86.62       85.10     13.86 o 
  -6  -4   2       33.44       33.72      4.82 o 
  -5  -4   2      376.33      385.73     30.77 o 
  -4  -4   2     3686.75     3577.76    277.47 o 
  -3  -4   2       62.91       49.45      4.83 o 
  -2  -4   2      736.47      713.81     55.78 o 
  -1  -4   2      441.50      396.34     31.13 o 
   0  -4   2        0.14        0.92      2.12 o 
   1  -4   2       26.87       32.73      3.31 o 
   2  -4   2      300.29      281.27     22.29 o 
   3  -4   2      160.75      141.13     11.67 o 
   4  -4   2      223.94      235.82     19.10 o 
   5  -4   2       34.20       36.06      4.27 o 
   6  -4   2       18.20       16.63      3.28 o 
   7  -4   2      106.24      115.61     12.16 o 
   8  -4   2       16.73       22.76      4.95 o 
   9  -4   2        9.18       10.02      4.03 o 
  10  -4   2        1.00       -4.97      3.31 o 
  11  -4   2        9.73       10.64      5.20 o 
 -11  -3   2        1.45       -1.51      6.44 o 
 -10  -3   2       80.55       64.00      8.63 o 
  -9  -3   2        8.54        4.86      5.69 o 
  -8  -3   2       10.15       15.17      7.05 o 
  -7  -3   2       85.68       96.01     10.39 o 
  -6  -3   2      151.39      157.52     15.47 o 
  -5  -3   2      684.01      722.46     56.79 o 
  -4  -3   2       44.71       63.45      5.67 o 
  -3  -3   2        3.97        0.76      1.28 o 
  -2  -3   2       11.25       12.91      2.05 o 
  -1  -3   2      574.38      565.97     44.30 o 
   0  -3   2      436.02      449.06     35.12 o 
   1  -3   2     1300.90     1293.48    100.84 o 
   2  -3   2       49.53       69.17      5.96 o 
   3  -3   2      159.14      164.25     13.37 o 
   4  -3   2       84.53       73.18      6.38 o 
   5  -3   2        4.56        3.84      3.88 o 
   6  -3   2      227.58      238.12     19.52 o 
   7  -3   2      243.76      244.82     23.40 o 
   8  -3   2      111.68      106.56     11.56 o 
   9  -3   2      213.55      252.40     24.73 o 
  10  -3   2       34.17       25.25      7.18 o 
  11  -3   2        9.38        3.48      7.43 o 
 -11  -2   2        1.13       -0.64      3.63 o 
 -10  -2   2       16.09       11.94      4.44 o 
  -9  -2   2       51.03       69.37      8.91 o 
  -8  -2   2        8.90        9.38      3.47 o 
  -7  -2   2       75.81       82.09      9.20 o 
  -6  -2   2      109.13      102.45     16.58 o 
  -5  -2   2     1154.67     1170.46     91.84 o 
  -4  -2   2       98.82      113.32      9.26 o 
  -3  -2   2     3645.23     3556.11    276.71 o 
  -2  -2   2     6142.60     5849.51    453.73 o 
  -1  -2   2     2665.19     2784.39    284.31 o 
   0  -2   2    11646.99    11221.29   1142.18 o 
   1  -2   2     4274.21     4328.22    335.93 o 
   2  -2   2      179.12      179.47     14.50 o 
   3  -2   2     3540.35     3499.90    272.47 o 
   4  -2   2        0.11       -0.59      1.25 o 
   5  -2   2      678.57      662.90     52.47 o 
   6  -2   2      684.23      678.28     61.98 o 
   7  -2   2       41.95       38.50      7.30 o 
   8  -2   2      184.34      170.09     17.08 o 
   9  -2   2      274.40      317.14     30.05 o 
  10  -2   2        2.69        7.28      3.74 o 
  11  -2   2        1.33       -1.40      3.87 o 
 -12  -1   2        3.37        3.81      6.06 o 
 -11  -1   2       20.67       26.41      5.74 o 
 -10  -1   2       14.88        4.24      3.84 o 
  -9  -1   2      158.06      142.74     14.58 o 
  -8  -1   2       88.90      102.24     18.44 o 
  -7  -1   2       82.72       92.89     10.01 o 
  -6  -1   2       23.84       32.52      4.54 o 
  -5  -1   2        0.49        1.12      1.41 o 
  -4  -1   2       21.55       19.02      2.30 o 
  -3  -1   2        0.66       -0.19      3.79 o 
  -2  -1   2      112.11      136.83      9.92 o 
  -1  -1   2       29.17       30.04     12.99 o 
   0  -1   2       10.96       67.08     34.16 o 
   1  -1   2     4711.25     4864.15    378.01 o 
   2  -1   2     7991.11     7754.03    601.07 o 
   3  -1   2      487.17      507.64     39.78 o 
   4  -1   2     1191.26     1205.13     94.22 o 
   5  -1   2     2560.04     2631.72    205.98 o 
   6  -1   2        5.75        2.67      2.01 o 
   7  -1   2      400.59      393.08     36.57 o 
   8  -1   2        0.49       -0.50      2.80 o 
   9  -1   2       45.93       36.57      6.02 o 
  10  -1   2       23.25       23.22      6.06 o 
  11  -1   2       24.59       25.57      5.95 o 
  12  -1   2        1.12        2.92      4.97 o 
 -12   0   2        5.48        1.49      4.28 o 
 -11   0   2       47.35       49.89     11.14 o 
 -10   0   2        2.64       -4.46      2.97 o 
  -9   0   2        0.03        5.07      3.33 o 
  -8   0   2       20.16       16.28      3.93 o 
  -7   0   2      169.54      167.75     16.13 o 
  -6   0   2       42.23       40.73      4.37 o 
  -5   0   2      865.47      876.36     68.85 o 
  -4   0   2      504.24      493.91     38.72 o 
  -3   0   2      142.36      144.42     11.74 o 
  -2   0   2       59.53       65.22      5.46 o 
  -1   0   2     2424.38     2322.52    180.42 o 
   0   0   2     2037.14     2017.42    156.79 o 
   1   0   2     1398.69     1460.88    113.56 o 
   2   0   2      944.47      999.37     77.68 o 
   3   0   2      163.17      151.88     11.90 o 
   4   0   2        2.36        2.59      3.47 o 
   5   0   2       74.22       74.90      9.65 o 
   6   0   2       72.81       78.61      8.38 o 
   7   0   2      156.57      166.64     16.46 o 
   8   0   2        2.94        1.56      2.96 o 
   9   0   2        1.25       -4.33      2.88 o 
  10   0   2        1.39        3.25      3.56 o 
  11   0   2       48.29       37.06     13.74 o 
  12   0   2        1.08       -6.50      4.33 o 
 -12   1   2       19.00       19.84      5.92 o 
 -11   1   2        1.10       -0.99      3.68 o 
 -10   1   2      176.59      202.72     20.54 o 
  -9   1   2       41.90       47.11      6.82 o 
  -8   1   2       25.33       24.59      4.54 o 
  -7   1   2       24.89       24.72      6.06 o 
  -6   1   2       88.27       67.05      7.71 o 
  -5   1   2        7.27       13.08      2.19 o 
  -4   1   2      338.22      363.41     29.22 o 
  -3   1   2      554.24      541.93     42.84 o 
  -2   1   2      139.05      126.62     10.18 o 
  -1   1   2      278.26      271.97     26.28 o 
   0   1   2     1098.46      945.49     90.01 o 
   1   1   2     7051.43     6677.49    518.19 o 
   2   1   2       35.63       32.90      3.15 o 
   3   1   2      211.39      199.03     16.21 o 
   4   1   2        0.66        0.33      0.80 o 
   5   1   2        3.84        7.72      3.96 o 
   6   1   2        3.73       10.01      2.56 o 
   7   1   2       89.68       70.81      7.95 o 
   8   1   2      100.35       85.12     18.44 o 
   9   1   2       26.27       21.54      4.64 o 
  10   1   2       31.25       26.49      5.34 o 
  11   1   2       83.62       86.52     10.75 o 
 -12   2   2        0.98        0.12      4.83 o 
 -11   2   2       15.05        8.40      4.95 o 
 -10   2   2        2.13        9.31      7.92 o 
  -9   2   2        8.54        6.85      3.74 o 
  -8   2   2       53.43       52.38      6.97 o 
  -7   2   2        0.68       -2.10      2.10 o 
  -6   2   2       15.21       12.00      2.42 o 
  -5   2   2      632.19      662.21     51.94 o 
  -4   2   2       25.13       25.56      2.99 o 
  -3   2   2      855.96      842.73     65.88 o 
  -2   2   2       21.78       23.81      2.57 o 
  -1   2   2      457.57      393.97     37.87 o 
   0   2   2      920.93      882.95     83.94 o 
   1   2   2      591.14      541.70     42.35 o 
   2   2   2       92.44       91.22      7.56 o 
   3   2   2      899.02      880.89     68.98 o 
   4   2   2       37.36       36.34      3.74 o 
   5   2   2      122.88      108.99      9.54 o 
   6   2   2       26.31       28.37      4.95 o 
   7   2   2       15.77       16.47      3.49 o 
   8   2   2       66.64       55.86      8.91 o 
   9   2   2       12.44       18.56      7.43 o 
  10   2   2       29.66       26.13     11.26 o 
  11   2   2        0.82        7.85      4.36 o 
 -11   3   2       67.72       79.54     10.58 o 
 -10   3   2       67.57       56.85      8.05 o 
  -9   3   2       18.39       13.71      4.29 o 
  -8   3   2       12.81       12.00      3.85 o 
  -7   3   2      542.46      584.44     52.81 o 
  -6   3   2       16.31       20.92      3.35 o 
  -5   3   2      238.16      194.61     16.00 o 
  -4   3   2      158.71      161.68     13.39 o 
  -3   3   2      867.29      891.89     69.97 o 
  -2   3   2      299.20      332.00     26.24 o 
  -1   3   2       12.47        8.15      2.10 o 
   0   3   2       72.00       73.29      7.90 o 
   1   3   2     1027.86      998.90     77.61 o 
   2   3   2      700.74      697.00     54.57 o 
   3   3   2      332.44      319.00     25.47 o 
   4   3   2      141.93      165.26     13.59 o 
   5   3   2      124.81      133.48     11.04 o 
   6   3   2       11.69        7.09      2.53 o 
   7   3   2      116.45      136.01     13.87 o 
   8   3   2        2.91        2.52      2.88 o 
   9   3   2        0.55        1.11      4.58 o 
  10   3   2        5.20        1.07      3.21 o 
  11   3   2        1.29        3.60      6.68 o 
 -11   4   2       12.13       14.23      5.43 o 
 -10   4   2       37.32       28.99     11.76 o 
  -9   4   2      103.72      101.12     11.29 o 
  -8   4   2      147.56      141.28     15.10 o 
  -7   4   2       28.02       21.25      4.01 o 
  -6   4   2       49.45       57.10      5.91 o 
  -5   4   2        5.36        5.17      1.87 o 
  -4   4   2     1069.58     1067.05     83.56 o 
  -3   4   2      713.80      776.73     60.89 o 
  -2   4   2      244.11      275.30     21.91 o 
  -1   4   2      776.13      791.12     75.27 o 
   0   4   2      439.37      442.28     43.16 o 
   1   4   2        0.02        1.80      1.48 o 
   2   4   2     1627.47     1668.34    150.81 o 
   3   4   2     1225.23     1307.21    101.30 o 
   4   4   2      703.81      743.52     57.81 o 
   5   4   2       30.84       40.93      8.67 o 
   6   4   2      565.92      535.37     49.19 o 
   7   4   2      279.71      246.10     23.68 o 
   8   4   2       59.09       60.82      7.93 o 
   9   4   2        2.93        2.93      3.02 o 
  10   4   2       11.40       10.85      4.11 o 
  11   4   2        0.87        1.24      3.62 o 
 -11   5   2        0.05        4.95      6.93 o 
 -10   5   2        0.32        8.42      6.19 o 
  -9   5   2      108.86      127.72     13.89 o 
  -8   5   2        0.02        3.00      3.41 o 
  -7   5   2        3.68        3.75      2.57 o 
  -6   5   2        1.64        2.12      2.40 o 
  -5   5   2       26.49       24.76      3.51 o 
  -4   5   2        3.10        4.06      2.31 o 
  -3   5   2       64.09       62.30      5.70 o 
  -2   5   2      150.42      159.03     12.95 o 
  -1   5   2      974.25      985.67     94.53 o 
   0   5   2      924.34      944.22     90.42 o 
   1   5   2       81.05       85.84      7.56 o 
   2   5   2       31.80       31.17      3.67 o 
   3   5   2      140.59      152.39     12.67 o 
   4   5   2       70.90       93.20      8.47 o 
   5   5   2       32.56       44.09      5.10 o 
   6   5   2       41.33       39.28      6.56 o 
   7   5   2       18.19       12.39      5.32 o 
   8   5   2       51.88       49.70      7.07 o 
   9   5   2        0.02       -1.42      3.23 o 
  10   5   2       97.59      112.21     15.59 o 
 -10   6   2        3.91        6.93      6.68 o 
  -9   6   2        0.40       -2.72      4.70 o 
  -8   6   2       12.28       11.39      5.45 o 
  -7   6   2       57.32       45.27      7.00 o 
  -6   6   2        1.42        1.46      7.18 o 
  -5   6   2       20.81       21.13     13.61 o 
  -4   6   2        1.36        5.10      4.46 o 
  -3   6   2        2.61        1.10      3.09 o 
  -2   6   2        2.72        4.50      2.41 o 
  -1   6   2       96.03       94.85     10.56 o 
   0   6   2       34.03       39.10      4.49 o 
   1   6   2      531.02      522.80     41.21 o 
   2   6   2        3.33        0.70      2.01 o 
   3   6   2       17.55       16.35      2.97 o 
   4   6   2       48.75       51.62      5.59 o 
   5   6   2       34.48       27.70      5.49 o 
   6   6   2      107.62      129.38     13.60 o 
   7   6   2      169.60      211.23     20.85 o 
   8   6   2        0.97        3.34      3.68 o 
   9   6   2        8.93        2.41      3.49 o 
  10   6   2       30.06       23.63      5.88 o 
 -10   7   2        8.41       10.64      7.67 o 
  -9   7   2        0.74        4.70      5.69 o 
  -8   7   2        4.86        9.65      5.94 o 
  -7   7   2        0.36       -0.60      5.82 o 
  -6   7   2       84.96       79.09     10.10 o 
  -5   7   2       78.74       84.33     10.46 o 
  -4   7   2       38.89       35.00     16.09 o 
  -3   7   2      163.96      146.43     15.86 o 
  -2   7   2       27.80       23.00      4.61 o 
  -1   7   2        0.00        1.65      2.63 o 
   0   7   2      175.52      157.30     16.52 o 
   1   7   2        2.67        2.49      2.63 o 
   2   7   2      130.46      131.47     13.91 o 
   3   7   2       39.73       39.77      4.69 o 
   4   7   2       20.09       24.43      3.73 o 
   5   7   2       62.31       58.63      7.44 o 
   6   7   2        2.36        0.40      3.09 o 
   7   7   2        8.36       16.32      4.36 o 
   8   7   2        1.37        1.01      3.38 o 
   9   7   2        1.35       -5.11      3.41 o 
  -9   8   2        0.10        0.00      6.44 o 
  -8   8   2       18.11       11.14      6.68 o 
  -7   8   2       22.53       18.87      5.82 o 
  -6   8   2       20.25       22.96      5.71 o 
  -5   8   2        0.63        1.50      7.92 o 
  -4   8   2       37.19       32.36     12.62 o 
  -3   8   2       58.67       42.32     15.22 o 
  -2   8   2      308.12      297.18     29.14 o 
  -1   8   2       14.81       14.95      4.11 o 
   0   8   2       20.06       20.43      4.35 o 
   1   8   2       14.79        6.69      6.56 o 
   2   8   2        0.00       -0.41      2.90 o 
   3   8   2       49.56       53.00      7.69 o 
   4   8   2       24.41       37.67      9.41 o 
   5   8   2        4.97       13.61      5.69 o 
   6   8   2        7.29        6.93      4.70 o 
   7   8   2        1.06       -0.50      4.21 o 
   8   8   2       32.90       27.23      7.43 o 
   9   8   2        0.01        0.09      4.19 o 
  -8   9   2        0.14        7.18      6.44 o 
  -7   9   2        0.22        0.09      5.07 o 
  -6   9   2        8.66       20.53      8.17 o 
  -5   9   2        5.80       15.50      8.04 o 
  -4   9   2        0.64       -1.36      7.43 o 
  -3   9   2       73.23       66.45      9.01 o 
  -2   9   2      165.27       72.03     15.84 o 
  -1   9   2       80.82       87.87     19.68 o 
   0   9   2       63.47       58.78      8.29 o 
   1   9   2        2.61       -0.68      6.19 o 
   2   9   2       37.43       32.39      5.95 o 
   3   9   2        6.17        7.24      8.04 o 
   4   9   2       49.62       48.18      8.29 o 
   5   9   2        3.37        0.00      4.46 o 
   6   9   2       40.26       60.15     11.63 o 
   7   9   2        8.83        9.16      6.44 o 
   8   9   2        0.04        2.48      5.20 o 
  -7  10   2        0.05       -0.91      5.32 o 
  -6  10   2       19.70       43.58      8.03 o 
  -5  10   2       15.20       26.29      6.26 o 
  -4  10   2      144.02      180.90     19.91 o 
  -3  10   2       80.60       87.11     11.16 o 
  -2  10   2       31.77       31.65      6.22 o 
  -1  10   2       27.90       24.54      9.41 o 
   0  10   2       21.06       12.62      8.29 o 
   1  10   2        0.34        1.68      6.06 o 
   2  10   2       27.83       31.56      8.42 o 
   3  10   2       28.29       30.35      6.32 o 
   4  10   2       20.10       12.50      5.17 o 
   5  10   2        0.04        2.72      5.69 o 
   6  10   2        1.16        0.74      5.94 o 
   7  10   2        7.45       23.51      8.42 o 
  -6  11   2        7.48       16.27      7.55 o 
  -5  11   2        0.11       -1.68      4.72 o 
  -4  11   2       33.98       43.18      7.96 o 
  -3  11   2        0.24       -0.25      3.82 o 
  -2  11   2        4.02       -3.19      6.06 o 
  -1  11   2       25.11       19.93      5.68 o 
   0  11   2        0.18        4.17      4.33 o 
   1  11   2       13.58       11.01      4.85 o 
   2  11   2        1.40        0.97      4.23 o 
   3  11   2       31.46       25.67      6.59 o 
   4  11   2        4.34        2.57      4.67 o 
   5  11   2        6.51       14.60      7.18 o 
  -4  12   2        3.61        5.59      6.19 o 
  -3  12   2       12.08        4.59      9.41 o 
  -2  12   2        3.05        7.23      5.13 o 
  -1  12   2       33.93       36.50     13.37 o 
   0  12   2        0.05        0.68      7.80 o 
   1  12   2       17.31       20.96      6.81 o 
   2  12   2        4.89        4.80      4.99 o 
   3  12   2        0.74        0.85      5.21 o 
   0 -13   3        1.28        3.96     13.37 o 
   1 -13   3        7.20       13.12     13.61 o 
  -4 -12   3       19.80       41.09     17.57 o 
  -3 -12   3        4.02       20.79     14.36 o 
  -2 -12   3        3.69        0.99     12.13 o 
  -1 -12   3        0.07      -15.59     10.40 o 
   0 -12   3        0.42        4.95     12.13 o 
   1 -12   3        0.18       -6.19     10.89 o 
   2 -12   3       52.65       49.01     16.58 o 
   3 -12   3        0.05        9.65     11.14 o 
   4 -12   3       23.70       29.45     14.85 o 
   5 -12   3       13.37       19.31     12.13 o 
  -6 -11   3        3.40       11.88      6.93 o 
  -5 -11   3        1.79       12.46      5.53 o 
  -4 -11   3        2.69       16.09     12.38 o 
  -3 -11   3        3.72        1.24     10.64 o 
  -2 -11   3       10.19       15.84     12.62 o 
  -1 -11   3       16.91       40.34     15.59 o 
   0 -11   3       23.07       18.07     13.37 o 
   1 -11   3      235.28      236.37     42.82 o 
   2 -11   3       47.83       24.26     12.13 o 
   3 -11   3       23.32       14.85     11.88 o 
   4 -11   3       25.51       10.89     12.13 o 
   5 -11   3       89.05       32.18     13.12 o 
   6 -11   3        3.44       12.62     11.39 o 
  -7 -10   3        1.60        1.24      5.69 o 
  -6 -10   3       18.79       22.77      7.43 o 
  -5 -10   3       47.31       59.53      9.89 o 
  -4 -10   3        8.41        8.29      9.65 o 
  -3 -10   3        0.13       -1.01      5.07 o 
  -2 -10   3       14.49       12.29      5.15 o 
  -1 -10   3        0.80        3.30      8.04 o 
   0 -10   3      146.07      156.29     40.84 o 
   1 -10   3      336.38      364.58     51.23 o 
   2 -10   3       82.34       71.95     20.67 o 
   3 -10   3       40.26       50.49     16.09 o 
   4 -10   3       33.00       52.72     15.84 o 
   5 -10   3       10.68       10.89     11.63 o 
   6 -10   3        4.66       10.40     10.15 o 
  -8  -9   3       16.43       22.52      8.42 o 
  -7  -9   3       17.53       13.61      6.68 o 
  -6  -9   3       81.97       71.28     13.61 o 
  -5  -9   3        1.06       -5.73      8.66 o 
  -4  -9   3        0.27       -4.47      3.54 o 
  -3  -9   3      273.52      233.52     58.16 o 
  -2  -9   3       11.65        8.99      4.95 o 
  -1  -9   3       87.05       87.93     11.75 o 
   0  -9   3      317.36      307.85     49.25 o 
   1  -9   3       14.64       17.82      5.19 o 
   2  -9   3      136.98      147.36     34.40 o 
   3  -9   3      461.23      449.91     65.10 o 
   4  -9   3      171.69      174.68     20.10 o 
   5  -9   3       10.91        6.11      5.45 o 
   6  -9   3       17.52       25.56      5.99 o 
   7  -9   3        6.45       13.61      6.19 o 
  -9  -8   3        2.53       -7.67      5.69 o 
  -8  -8   3       19.64       14.11      7.18 o 
  -7  -8   3        9.75        2.23      5.20 o 
  -6  -8   3        3.68       -0.25      4.95 o 
  -5  -8   3      287.94      356.17     50.49 o 
  -4  -8   3       13.36       12.53      6.93 o 
  -3  -8   3      428.73      462.20     48.84 o 
  -2  -8   3       10.78        7.27      3.82 o 
  -1  -8   3       77.19       84.98     11.08 o 
   0  -8   3      163.17      178.04     20.28 o 
   1  -8   3        7.84        7.62      3.71 o 
   2  -8   3       32.49       26.24      5.94 o 
   3  -8   3      282.73      238.32     56.56 o 
   4  -8   3        3.23        1.09      3.43 o 
   5  -8   3      103.05      108.47     13.44 o 
   6  -8   3       36.29       30.62      6.36 o 
   7  -8   3        7.66        5.94      4.95 o 
   8  -8   3       25.44       34.40      9.65 o 
   9  -8   3       32.86       40.10     10.89 o 
  -9  -7   3        0.41        5.38      3.93 o 
  -8  -7   3       19.51       14.04      4.70 o 
  -7  -7   3       29.35       32.94      5.94 o 
  -6  -7   3       12.49       15.30      3.98 o 
  -5  -7   3       59.23       54.04      6.08 o 
  -4  -7   3      256.10      253.82     20.73 o 
  -3  -7   3      256.84      274.79     22.31 o 
  -2  -7   3        8.65        8.63      2.22 o 
  -1  -7   3        4.35        2.69      1.99 o 
   0  -7   3      172.35      168.85     13.94 o 
   1  -7   3        9.91        7.22      3.84 o 
   2  -7   3       19.70       31.94      7.59 o 
   3  -7   3        5.58        3.57      2.07 o 
   4  -7   3      160.90      143.00     12.29 o 
   5  -7   3      133.23      148.15     14.77 o 
   6  -7   3       46.21       44.25      5.40 o 
   7  -7   3       79.72      109.65     11.59 o 
   8  -7   3        5.03       14.71      4.40 o 
   9  -7   3       21.51       38.07      6.66 o 
  10  -7   3        4.93       10.68      5.11 o 
 -10  -6   3       38.87       41.13      6.97 o 
  -9  -6   3        0.97        2.35      3.49 o 
  -8  -6   3       12.44        8.16      3.84 o 
  -7  -6   3       21.19       17.98      6.19 o 
  -6  -6   3      156.59      144.37     14.66 o 
  -5  -6   3      205.22      208.65     17.42 o 
  -4  -6   3      447.37      456.51     36.12 o 
  -3  -6   3       93.78       85.10      7.64 o 
  -2  -6   3       48.01       55.70      5.40 o 
  -1  -6   3       86.82       92.10      8.01 o 
   0  -6   3        0.38        0.58      1.33 o 
   1  -6   3        2.91        5.50      2.93 o 
   2  -6   3      208.08      234.47     18.90 o 
   3  -6   3       78.15       87.15      7.90 o 
   4  -6   3      143.99      129.96     14.64 o 
   5  -6   3      310.66      292.86     23.49 o 
   6  -6   3       71.14       77.47     12.02 o 
   7  -6   3       90.99       94.53     10.29 o 
   8  -6   3       15.27        8.00      3.58 o 
   9  -6   3        0.02        1.12      3.66 o 
  10  -6   3        0.01       -1.08      4.16 o 
 -11  -5   3        0.00        7.89      4.69 o 
 -10  -5   3        0.10       -0.16      8.17 o 
  -9  -5   3       54.40       50.55      7.37 o 
  -8  -5   3        0.07       -4.58      3.47 o 
  -7  -5   3       15.36       13.18      3.66 o 
  -6  -5   3       13.53       17.01      4.46 o 
  -5  -5   3        5.01        8.53      2.88 o 
  -4  -5   3      215.93      237.04     22.34 o 
  -3  -5   3      126.46      129.80     16.37 o 
  -2  -5   3      520.17      547.43     42.96 o 
  -1  -5   3        1.31        0.07      1.33 o 
   0  -5   3       33.21       53.19      5.02 o 
   1  -5   3      109.05      108.38      9.08 o 
   2  -5   3        3.32        5.71      2.75 o 
   3  -5   3      164.88      173.60     14.12 o 
   4  -5   3        2.97        4.92      2.17 o 
   5  -5   3        1.50        0.51      1.82 o 
   6  -5   3       48.46       43.01      5.73 o 
   7  -5   3      134.25      138.01     14.20 o 
   8  -5   3       90.73       92.56     11.51 o 
   9  -5   3        0.36        3.60      4.33 o 
  10  -5   3        1.02       -0.11      3.87 o 
  11  -5   3        9.30       12.09      9.28 o 
 -11  -4   3       18.99       27.86      6.32 o 
 -10  -4   3        6.35        7.53      4.16 o 
  -9  -4   3        2.03        2.69      3.71 o 
  -8  -4   3        0.43       -1.07      2.61 o 
  -7  -4   3       59.14       43.11      6.06 o 
  -6  -4   3      316.31      308.47     28.69 o 
  -5  -4   3      237.33      230.34     18.83 o 
  -4  -4   3      124.80      123.35     12.05 o 
  -3  -4   3      616.18      645.22     50.72 o 
  -2  -4   3     1312.67     1379.66    107.33 o 
  -1  -4   3       61.32       48.02      6.30 o 
   0  -4   3       65.38       63.73      5.57 o 
   1  -4   3       82.31       80.61      6.87 o 
   2  -4   3       31.29       34.43      3.80 o 
   3  -4   3      342.30      374.24     29.76 o 
   4  -4   3        0.08       -1.47      1.37 o 
   5  -4   3        2.21        4.05      1.94 o 
   6  -4   3       45.19       52.81      5.49 o 
   7  -4   3      214.80      228.31     22.10 o 
   8  -4   3        6.21        5.33      4.08 o 
   9  -4   3      324.08      350.52     33.26 o 
  10  -4   3        1.54       -1.22      4.08 o 
  11  -4   3       35.09       49.16      9.90 o 
 -11  -3   3        4.52       -2.73      3.66 o 
 -10  -3   3       46.04       44.87      7.07 o 
  -9  -3   3      114.36      122.35     13.39 o 
  -8  -3   3      108.90      104.77     11.52 o 
  -7  -3   3        0.53       -1.49      2.43 o 
  -6  -3   3        8.41        9.07      2.52 o 
  -5  -3   3      650.35      718.22     65.26 o 
  -4  -3   3       41.75       44.56      5.83 o 
  -3  -3   3      903.86      960.68     75.05 o 
  -2  -3   3     1326.54     1424.85    110.85 o 
  -1  -3   3       24.58       25.08      3.87 o 
   0  -3   3      963.83      944.24     96.98 o 
   1  -3   3     4843.99     4780.36    370.99 o 
   2  -3   3       52.85       66.48      5.71 o 
   3  -3   3      121.73      120.85     10.07 o 
   4  -3   3        8.53        4.83      1.69 o 
   5  -3   3      109.12      123.45     15.33 o 
   6  -3   3      604.27      618.28     48.77 o 
   7  -3   3       99.60      104.16     14.11 o 
   8  -3   3      166.78      177.58     17.94 o 
   9  -3   3      188.41      174.04     17.90 o 
  10  -3   3       60.70       72.40     14.73 o 
  11  -3   3      167.96      176.64     18.85 o 
 -11  -2   3        0.08        2.93      3.92 o 
 -10  -2   3        0.12        2.09      5.45 o 
  -9  -2   3       52.12       46.59      6.90 o 
  -8  -2   3        3.99        0.72      2.85 o 
  -7  -2   3      155.34      155.95     15.65 o 
  -6  -2   3        3.41        2.05      2.55 o 
  -5  -2   3      229.70      232.56     18.98 o 
  -4  -2   3      149.60      170.90     14.07 o 
  -3  -2   3      544.04      485.25     37.93 o 
  -2  -2   3      118.80      153.60     12.33 o 
  -1  -2   3     1575.30     1464.38    149.45 o 
   0  -2   3     4395.69     4227.07    431.23 o 
   1  -2   3      935.35      919.85     71.85 o 
   2  -2   3     1154.25     1129.84    108.14 o 
   3  -2   3       14.04       23.80      2.72 o 
   4  -2   3     1701.66     1783.37    138.64 o 
   5  -2   3     2686.80     2778.36    216.44 o 
   6  -2   3      101.99      103.75     10.89 o 
   7  -2   3      228.64      233.14     22.34 o 
   8  -2   3      422.21      420.87     39.25 o 
   9  -2   3       95.09       88.02     11.01 o 
  10  -2   3        0.03        1.50      3.62 o 
  11  -2   3       71.08       56.10     10.02 o 
 -11  -1   3        2.30       -4.98      5.20 o 
 -10  -1   3        1.54       -3.26      3.41 o 
  -9  -1   3        0.19        0.50      4.95 o 
  -8  -1   3        2.44       -1.01      3.34 o 
  -7  -1   3        1.69        0.23      3.22 o 
  -6  -1   3        4.39        4.73      2.11 o 
  -5  -1   3      172.48      183.03     17.41 o 
  -4  -1   3       29.32       29.02      3.78 o 
  -3  -1   3      257.98      246.34     19.68 o 
  -2  -1   3     1508.00     1459.82    113.49 o 
  -1  -1   3     1056.76     1129.62     87.68 o 
   0  -1   3        5.26       -0.50      1.98 o 
   1  -1   3     5283.10     5167.52    400.99 o 
   2  -1   3     1704.66     1613.93    123.41 o 
   3  -1   3      182.55      184.21     14.73 o 
   4  -1   3       27.55       27.83      3.16 o 
   5  -1   3      281.34      304.08     24.63 o 
   6  -1   3      388.39      404.34     37.00 o 
   7  -1   3       15.53        5.57      5.32 o 
   8  -1   3      296.50      304.28     28.97 o 
   9  -1   3      161.75      165.44     16.98 o 
  10  -1   3       17.82       14.48      4.58 o 
  11  -1   3       22.20       23.63      5.70 o 
 -12   0   3        0.69        6.35      9.41 o 
 -11   0   3       22.97       29.01      9.16 o 
 -10   0   3        0.00       -4.00      3.33 o 
  -9   0   3       34.27       41.83      6.52 o 
  -8   0   3      158.64      181.73     18.18 o 
  -7   0   3      478.78      482.33     43.55 o 
  -6   0   3       92.31       83.42      7.70 o 
  -5   0   3       27.82       33.57      3.78 o 
  -4   0   3       41.13       37.66      4.79 o 
  -3   0   3       43.59       46.96      4.37 o 
  -2   0   3       37.87       32.68      3.21 o 
  -1   0   3     2078.77     2075.58    161.03 o 
   0   0   3      543.26      530.10     41.46 o 
   1   0   3      331.52      307.45     24.24 o 
   2   0   3       37.63       40.14      3.70 o 
   3   0   3        3.33        4.25      1.27 o 
   4   0   3      636.47      613.03     44.07 o 
   5   0   3        0.61        1.14      1.47 o 
   6   0   3      212.09      191.34     18.36 o 
   7   0   3        1.61       -3.27      2.18 o 
   8   0   3      119.96      107.49     11.52 o 
   9   0   3        4.00        6.55      3.31 o 
  10   0   3        2.63       -4.26      2.84 o 
  11   0   3       12.27       13.79      4.75 o 
 -12   1   3        0.24       -0.04      5.94 o 
 -11   1   3       11.47       10.08      4.86 o 
 -10   1   3       16.34        7.23      3.98 o 
  -9   1   3       48.92       57.20      7.61 o 
  -8   1   3      200.10      197.02     19.02 o 
  -7   1   3        0.06       -2.14      2.36 o 
  -6   1   3      122.51      111.48      9.45 o 
  -5   1   3       35.33       41.36      4.20 o 
  -4   1   3        2.27        3.84      1.68 o 
  -3   1   3      343.67      352.48     27.79 o 
  -2   1   3      467.50      438.41     34.57 o 
  -1   1   3       30.23       29.28      2.78 o 
   0   1   3      219.51      209.84     16.58 o 
   1   1   3      287.43      273.39     21.37 o 
   2   1   3      194.45      150.45     12.29 o 
   3   1   3      262.03      233.78     18.96 o 
   4   1   3       42.57       35.70      3.74 o 
   5   1   3     1198.94     1136.01     88.68 o 
   6   1   3        4.38        4.95      2.48 o 
   7   1   3       65.98       68.36      7.95 o 
   8   1   3       16.33       14.06      3.74 o 
   9   1   3        7.01        7.63      3.41 o 
  10   1   3       20.18       20.95      4.89 o 
  11   1   3       13.55       16.75      5.24 o 
 -11   2   3       10.08        9.47      4.62 o 
 -10   2   3       46.00       47.55      8.91 o 
  -9   2   3      154.76      151.90     15.37 o 
  -8   2   3      155.27      148.88     15.02 o 
  -7   2   3        6.29        9.44      4.58 o 
  -6   2   3       50.77       56.60      5.66 o 
  -5   2   3       79.98       68.38      6.38 o 
  -4   2   3        5.17        4.43      1.64 o 
  -3   2   3     1167.47     1159.70     90.41 o 
  -2   2   3      496.10      495.77     38.61 o 
  -1   2   3      163.80      147.45     14.74 o 
   0   2   3      412.62      403.27     39.06 o 
   1   2   3      217.00      221.06     21.52 o 
   2   2   3       82.72       80.03      6.80 o 
   3   2   3       30.90       32.47      3.48 o 
   4   2   3        7.17        4.43      2.92 o 
   5   2   3       92.59       92.90      8.29 o 
   6   2   3        0.10       -2.85      1.90 o 
   7   2   3       17.75       15.16      3.68 o 
   8   2   3       70.65       61.10      7.85 o 
   9   2   3       14.02        5.56      7.80 o 
  10   2   3        2.18       -0.74      3.50 o 
  11   2   3        2.28        1.84      3.87 o 
 -11   3   3       23.33       14.58      8.29 o 
 -10   3   3        4.17        4.43      3.84 o 
  -9   3   3       18.50       10.78      4.09 o 
  -8   3   3       12.59       11.96      3.74 o 
  -7   3   3      114.02      104.24     11.16 o 
  -6   3   3       40.46       41.96      4.70 o 
  -5   3   3      280.29      269.42     21.44 o 
  -4   3   3       24.76       18.37      2.57 o 
  -3   3   3       34.97       47.72      4.54 o 
  -2   3   3      347.23      340.10     27.11 o 
  -1   3   3      864.11      827.40     79.78 o 
   0   3   3      319.26      335.34     32.58 o 
   1   3   3       46.97       50.73      4.55 o 
   2   3   3        2.14        1.20      1.20 o 
   3   3   3        6.95        6.06      1.60 o 
   4   3   3      148.73      143.49     11.80 o 
   5   3   3       17.83       21.16      3.00 o 
   6   3   3      279.85      279.41     32.05 o 
   7   3   3      273.99      264.99     26.85 o 
   8   3   3       33.14       26.90      5.07 o 
   9   3   3      132.22      113.22     12.59 o 
  10   3   3        0.03       -4.85      3.23 o 
  11   3   3        2.30       -1.90      3.87 o 
 -11   4   3        8.31       19.80      7.92 o 
 -10   4   3        1.01        2.37      4.70 o 
  -9   4   3       84.88       91.11     10.85 o 
  -8   4   3       17.63       13.87      4.01 o 
  -7   4   3       64.01       63.53      6.43 o 
  -6   4   3        3.97        6.75      2.41 o 
  -5   4   3       17.63       16.52      3.25 o 
  -4   4   3       16.48       15.26      2.46 o 
  -3   4   3        0.69        1.08      1.25 o 
  -2   4   3     2136.91     2097.32    200.59 o 
  -1   4   3      579.60      462.18     44.71 o 
   0   4   3        2.20        3.72      1.94 o 
   1   4   3       30.44       26.95      3.01 o 
   2   4   3      240.83      271.38     21.71 o 
   3   4   3      288.15      325.64     25.94 o 
   4   4   3      414.28      423.94     33.91 o 
   5   4   3        7.84       13.51      4.47 o 
   6   4   3      352.05      339.43     31.88 o 
   7   4   3        0.00        0.55      2.43 o 
   8   4   3       71.55       70.90      8.81 o 
   9   4   3       77.74       81.87     10.03 o 
  10   4   3        0.49        1.67      3.23 o 
  11   4   3        9.53        8.33      4.46 o 
 -11   5   3        0.89        0.99      7.18 o 
 -10   5   3        0.63       -7.43      4.95 o 
  -9   5   3        3.57        3.96      4.95 o 
  -8   5   3        1.05        6.93      4.95 o 
  -7   5   3        2.65        2.82      3.37 o 
  -6   5   3      101.83       97.49     11.42 o 
  -5   5   3       17.78       30.12      7.55 o 
  -4   5   3       32.61       41.53     14.85 o 
  -3   5   3      241.49      222.05     22.17 o 
  -2   5   3       24.99       18.57      3.71 o 
  -1   5   3      126.91      130.34     13.66 o 
   0   5   3       92.74      104.94     11.34 o 
   1   5   3        3.31        2.41      1.34 o 
   2   5   3       96.91       95.84      8.52 o 
   3   5   3       32.69       28.24      3.55 o 
   4   5   3       29.28       33.75      4.15 o 
   5   5   3       15.74       11.83      3.04 o 
   6   5   3       57.82       48.46      6.56 o 
   7   5   3       47.91       52.61      7.15 o 
   8   5   3        2.50        2.54      3.31 o 
   9   5   3        2.24        4.64      6.56 o 
  10   5   3       24.57       39.19      6.87 o 
 -10   6   3       12.16       21.53      8.17 o 
  -9   6   3        6.43        4.21      5.45 o 
  -8   6   3        0.04       -2.97      4.70 o 
  -7   6   3        0.23        1.59      3.56 o 
  -6   6   3        1.58       -2.60      3.43 o 
  -5   6   3       23.65       41.97      6.71 o 
  -4   6   3      116.18      117.83     13.25 o 
  -3   6   3       99.77      108.54     19.55 o 
  -2   6   3       66.16       79.96     18.32 o 
  -1   6   3      158.20      150.30     15.91 o 
   0   6   3       34.90       38.85     10.89 o 
   1   6   3      327.62      322.94     31.98 o 
   2   6   3      154.31      148.36     12.75 o 
   3   6   3        1.43        0.18      2.93 o 
   4   6   3       33.00       35.08      4.41 o 
   5   6   3       11.03        9.78      3.33 o 
   6   6   3        1.14       -2.68      2.43 o 
   7   6   3        0.25       -1.40      3.09 o 
   8   6   3        0.00        5.15      7.05 o 
   9   6   3       15.95       10.66      4.26 o 
  10   6   3        3.60        6.81      4.62 o 
 -10   7   3        8.72       13.86      7.92 o 
  -9   7   3        7.93        9.90      6.93 o 
  -8   7   3       24.41       21.78      6.93 o 
  -7   7   3        7.59        8.20      5.57 o 
  -6   7   3       16.72       12.04      5.69 o 
  -5   7   3       34.90       35.49     13.37 o 
  -4   7   3        5.38        5.21      3.34 o 
  -3   7   3       24.40       22.93      4.90 o 
  -2   7   3      168.59      182.47     22.15 o 
  -1   7   3        7.42        6.02      3.15 o 
   0   7   3      227.87      213.21     21.64 o 
   1   7   3       11.77        9.65      3.11 o 
   2   7   3       20.83       21.75      7.67 o 
   3   7   3      131.19      121.38     13.73 o 
   4   7   3       76.22       71.67      9.28 o 
   5   7   3       27.20       28.46      6.68 o 
   6   7   3        1.13        1.76      3.34 o 
   7   7   3        6.40        7.66      4.58 o 
   8   7   3        0.00        2.08      3.58 o 
   9   7   3        0.13       -0.33      3.74 o 
  -9   8   3        9.54       20.79      8.17 o 
  -8   8   3       10.95       12.38      6.44 o 
  -7   8   3        5.43        2.31      4.08 o 
  -6   8   3      167.37      175.92     19.03 o 
  -5   8   3       42.77       48.75      7.61 o 
  -4   8   3       18.75       19.87      9.78 o 
  -3   8   3       66.29       75.03      9.79 o 
  -2   8   3      176.04      165.35     17.66 o 
  -1   8   3        0.18       -0.08      3.08 o 
   0   8   3       74.41       86.41     11.39 o 
   1   8   3       49.87       37.43     10.15 o 
   2   8   3      173.41      167.76     18.07 o 
   3   8   3        2.31        1.90      6.19 o 
   4   8   3        9.36        9.49      4.08 o 
   5   8   3       17.95        9.41      4.70 o 
   6   8   3        5.06       31.19      7.67 o 
   7   8   3        7.99       -2.23      4.70 o 
   8   8   3       20.32       30.69      8.66 o 
  -8   9   3       26.15       14.85      7.67 o 
  -7   9   3       19.52       18.67      7.18 o 
  -6   9   3        0.78       -2.28      3.63 o 
  -5   9   3       33.08       37.60      7.20 o 
  -4   9   3       72.16       75.93     10.17 o 
  -3   9   3       41.58       47.97     12.00 o 
  -2   9   3      206.16      240.33     25.18 o 
  -1   9   3      538.97      567.80     56.00 o 
   0   9   3      156.17      179.94     19.53 o 
   1   9   3       16.83       20.30      7.92 o 
   2   9   3       42.81       43.18      7.55 o 
   3   9   3       20.65       16.47      5.45 o 
   4   9   3        0.13        5.18      6.68 o 
   5   9   3        1.07        6.93      5.20 o 
   6   9   3        5.45       23.02      7.18 o 
   7   9   3       17.59       34.16      8.66 o 
  -7  10   3        3.11        7.82      5.71 o 
  -6  10   3       23.03       28.58      6.77 o 
  -5  10   3        4.55        1.45      4.16 o 
  -4  10   3      137.30      166.48     28.46 o 
  -3  10   3       48.19       52.29     11.63 o 
  -2  10   3        2.62       -1.07      7.30 o 
  -1  10   3       12.73       -0.28      3.63 o 
   0  10   3        6.02       10.48      4.57 o 
   1  10   3        5.82        4.48      5.45 o 
   2  10   3        1.65       -0.44      3.85 o 
   3  10   3       32.94       54.74      8.60 o 
   4  10   3       27.55       18.04      7.92 o 
   5  10   3       34.64       34.16      9.16 o 
   6  10   3        0.68       10.40      6.44 o 
  -6  11   3        3.77       11.20      7.55 o 
  -5  11   3       19.30       19.75     10.52 o 
  -4  11   3        5.02        2.12      4.75 o 
  -3  11   3        3.90       10.12      4.76 o 
  -2  11   3       52.08       48.65     10.64 o 
  -1  11   3        2.21        4.56      5.45 o 
   0  11   3        0.91        5.41      5.69 o 
   1  11   3       17.73       15.52      7.18 o 
   2  11   3       16.52       22.08      6.32 o 
   3  11   3       23.81       12.05      5.51 o 
   4  11   3        2.64        5.61      5.04 o 
   5  11   3        0.01        1.98      6.44 o 
  -4  12   3        0.08       -1.63      5.04 o 
  -3  12   3        1.85       -0.66      4.58 o 
  -2  12   3        9.63        8.06      5.17 o 
  -1  12   3       27.92       21.06      6.81 o 
   0  12   3       68.47       83.44     11.67 o 
   1  12   3        8.18       -3.37      4.87 o 
   2  12   3        2.11       -2.32      5.16 o 
   3  12   3        7.49        2.64      5.31 o 
  -4 -12   4        2.95        4.46     13.12 o 
  -3 -12   4        6.83        9.41     15.59 o 
  -2 -12   4        4.62        6.93     14.85 o 
  -1 -12   4        1.73       14.85     13.37 o 
   0 -12   4        3.71       12.13     13.86 o 
   1 -12   4        1.05        6.19      8.66 o 
   2 -12   4        4.01       18.32     11.88 o 
   3 -12   4        4.41      -12.62     10.40 o 
   4 -12   4        1.19       -8.66     10.64 o 
  -5 -11   4        0.20        6.60      5.47 o 
  -4 -11   4       52.43       56.61     11.88 o 
  -3 -11   4        6.41        6.12      4.72 o 
  -2 -11   4        0.19       -5.37      3.58 o 
  -1 -11   4        1.26        2.85      3.99 o 
   0 -11   4        0.26        7.36      4.93 o 
   1 -11   4        0.02       -8.17      8.42 o 
   2 -11   4        0.01      -11.63      9.16 o 
   3 -11   4      169.55      138.11     28.96 o 
   4 -11   4       15.03        3.71     11.63 o 
   5 -11   4       22.81       18.32     13.12 o 
   6 -11   4       27.15       27.72     13.61 o 
  -7 -10   4       38.46       48.02     11.63 o 
  -6 -10   4       26.66       44.30     10.89 o 
  -5 -10   4        2.50        2.97      5.25 o 
  -4 -10   4       51.71       50.25     22.40 o 
  -3 -10   4        0.07        2.56      6.56 o 
  -2 -10   4        5.57       -2.51      7.05 o 
  -1 -10   4        2.92       10.75     13.98 o 
   0 -10   4      101.45      107.19     14.18 o 
   1 -10   4       23.33       39.77      8.66 o 
   2 -10   4      113.39      120.32     18.81 o 
   3 -10   4      346.39      362.11     51.23 o 
   4 -10   4       19.82       30.96     24.63 o 
   5 -10   4       58.24       65.14     10.07 o 
   6 -10   4       27.54       14.38      7.55 o 
  -8  -9   4        7.42       18.32      8.17 o 
  -7  -9   4       31.92       27.97      8.66 o 
  -6  -9   4       18.03       18.32      7.67 o 
  -5  -9   4      106.94       74.91     12.38 o 
  -4  -9   4       36.03       34.66      7.41 o 
  -3  -9   4        1.09        0.59      3.70 o 
  -2  -9   4       24.00       22.86      5.58 o 
  -1  -9   4       44.68       45.88     16.21 o 
   0  -9   4        5.10       15.21      4.69 o 
   1  -9   4       20.88       27.16      5.88 o 
   2  -9   4        0.22       -4.64      3.22 o 
   3  -9   4        0.32        4.58      8.66 o 
   4  -9   4       12.90       22.05      5.76 o 
   5  -9   4       36.69       38.58     12.38 o 
   6  -9   4        1.56        1.52      6.56 o 
   7  -9   4        5.26        0.00      4.95 o 
   8  -9   4        0.36        0.25      5.69 o 
  -9  -8   4        9.47       10.15      7.18 o 
  -8  -8   4        5.11        7.92      6.68 o 
  -7  -8   4       15.01       19.55      7.67 o 
  -6  -8   4       15.06       17.57      6.68 o 
  -5  -8   4      156.03      143.56     40.22 o 
  -4  -8   4        2.52        7.18      4.38 o 
  -3  -8   4       17.15       11.05      4.30 o 
  -2  -8   4       72.46       83.20     11.21 o 
  -1  -8   4        2.36        6.12      3.66 o 
   0  -8   4      107.97      140.58     16.65 o 
   1  -8   4        5.92        5.31     10.52 o 
   2  -8   4       53.52       66.21      9.29 o 
   3  -8   4       75.49       98.30     13.37 o 
   4  -8   4       50.50       41.87      8.42 o 
   5  -8   4       82.67       67.12     21.78 o 
   6  -8   4        8.39       12.98      4.94 o 
   7  -8   4       12.80       18.81      6.68 o 
   8  -8   4       14.28       16.34      6.93 o 
   9  -8   4        0.78        1.24      7.43 o 
  -9  -7   4        2.99        4.95      6.93 o 
  -8  -7   4        7.32       12.13      6.93 o 
  -7  -7   4       25.03       47.52     11.39 o 
  -6  -7   4       33.68       43.81      9.90 o 
  -5  -7   4      316.18      297.51     42.57 o 
  -4  -7   4      101.67      101.04     27.35 o 
  -3  -7   4       14.95       13.70      4.49 o 
  -2  -7   4      355.53      407.43     42.95 o 
  -1  -7   4       36.51       45.62      7.19 o 
   0  -7   4       62.71       72.07     20.05 o 
   1  -7   4       19.10       14.65      4.01 o 
   2  -7   4       48.49       56.60      8.29 o 
   3  -7   4        9.49       10.48      5.94 o 
   4  -7   4       32.08       34.90      6.40 o 
   5  -7   4       15.71       11.09      5.57 o 
   6  -7   4       12.26       11.92      7.55 o 
   7  -7   4        0.26        2.97      4.46 o 
   8  -7   4        0.26       -5.20      3.96 o 
   9  -7   4       45.20       77.22     15.59 o 
  10  -7   4        0.06        5.45      7.92 o 
 -10  -6   4        0.92        2.48      5.69 o 
  -9  -6   4        0.80        6.93      5.45 o 
  -8  -6   4       52.16       71.08      9.15 o 
  -7  -6   4        2.97        4.56      5.69 o 
  -6  -6   4        0.41       -3.56      2.38 o 
  -5  -6   4       54.58       49.37      6.04 o 
  -4  -6   4        3.32        2.00      2.00 o 
  -3  -6   4       66.87       64.71     13.92 o 
  -2  -6   4       49.76       62.53     18.93 o 
  -1  -6   4        4.59        7.82      6.06 o 
   0  -6   4       66.33       63.27     16.09 o 
   1  -6   4       57.46       77.19     14.97 o 
   2  -6   4      269.39      301.12     32.10 o 
   3  -6   4        3.96        2.61      1.73 o 
   4  -6   4        1.53        1.27      1.86 o 
   5  -6   4      280.58      281.05     22.84 o 
   6  -6   4       47.28       36.26      4.79 o 
   7  -6   4      165.88      185.95     18.50 o 
   8  -6   4       36.17       47.87     22.65 o 
   9  -6   4       27.05       28.56      8.17 o 
  10  -6   4        3.70        0.80      4.70 o 
 -10  -5   4      114.50      124.85     14.02 o 
  -9  -5   4        5.06        5.40      3.63 o 
  -8  -5   4        3.28        3.71      2.98 o 
  -7  -5   4       32.75       46.02     15.84 o 
  -6  -5   4       30.29       33.76      9.18 o 
  -5  -5   4       16.37       10.80      2.84 o 
  -4  -5   4       34.27       32.71      6.66 o 
  -3  -5   4       24.43       20.12      2.77 o 
  -2  -5   4     1353.05     1381.43    124.25 o 
  -1  -5   4       35.62       28.43      3.09 o 
   0  -5   4       33.80       39.33      5.94 o 
   1  -5   4      418.29      453.08     35.50 o 
   2  -5   4      152.38      172.71     16.14 o 
   3  -5   4       60.52       70.28      8.98 o 
   4  -5   4      124.60      115.70     10.59 o 
   5  -5   4       54.66       53.71      5.64 o 
   6  -5   4        0.60        1.25      2.46 o 
   7  -5   4        6.11        9.38      3.41 o 
   8  -5   4        7.54       15.09      4.58 o 
   9  -5   4       43.68       52.19      7.85 o 
  10  -5   4       10.52        5.25      4.51 o 
 -11  -4   4        5.61        6.55      4.95 o 
 -10  -4   4        4.33        5.39      6.31 o 
  -9  -4   4        4.76        3.76      3.71 o 
  -8  -4   4       25.67       37.50      5.89 o 
  -7  -4   4      101.46      112.15     11.80 o 
  -6  -4   4        0.23       -1.69      2.27 o 
  -5  -4   4      136.19      127.14     12.76 o 
  -4  -4   4       16.15       10.54      2.35 o 
  -3  -4   4      112.82       86.00     12.81 o 
  -2  -4   4     1272.84     1389.02    108.06 o 
  -1  -4   4       15.70       23.03      4.10 o 
   0  -4   4     1351.01     1422.38    145.36 o 
   1  -4   4        9.46       12.06      1.67 o 
   2  -4   4       21.53       32.85      3.44 o 
   3  -4   4        7.99        4.32      1.52 o 
   4  -4   4      768.99      769.26     69.45 o 
   5  -4   4       29.67       34.32      4.18 o 
   6  -4   4      151.00      154.43     13.26 o 
   7  -4   4      184.59      201.84     19.66 o 
   8  -4   4      185.08      186.81     18.85 o 
   9  -4   4       27.45       33.81      6.01 o 
  10  -4   4        8.64       -0.61      3.74 o 
  11  -4   4       47.08       47.86      8.14 o 
 -11  -3   4        4.26        1.96      8.79 o 
 -10  -3   4        1.63       -1.35      3.33 o 
  -9  -3   4        6.37        1.96      3.37 o 
  -8  -3   4        0.22        0.15      2.84 o 
  -7  -3   4       16.00       13.34      3.74 o 
  -6  -3   4      122.93      136.17     13.71 o 
  -5  -3   4      104.64      122.22     12.16 o 
  -4  -3   4      184.33      185.39     14.85 o 
  -3  -3   4      640.78      631.29     49.56 o 
  -2  -3   4       70.06       69.67      6.05 o 
  -1  -3   4        0.59        1.82      2.97 o 
   0  -3   4      761.17      797.20     81.54 o 
   1  -3   4      703.18      710.79     72.95 o 
   2  -3   4       12.90       12.24      1.89 o 
   3  -3   4       74.75       90.71      7.78 o 
   4  -3   4      670.40      729.32     57.28 o 
   5  -3   4       60.30       65.06      6.11 o 
   6  -3   4       42.59       52.39      9.65 o 
   7  -3   4       30.76       45.31      6.30 o 
   8  -3   4      236.88      270.54     26.08 o 
   9  -3   4      136.73      124.29     13.50 o 
  10  -3   4      107.29       94.17     11.59 o 
  11  -3   4       44.97       50.38      8.44 o 
 -11  -2   4       18.61       15.17      5.35 o 
 -10  -2   4       71.64       64.69     11.88 o 
  -9  -2   4        0.08       -1.20      3.21 o 
  -8  -2   4       40.85       41.69      6.24 o 
  -7  -2   4       13.20       10.00      4.95 o 
  -6  -2   4       14.21       10.85      3.20 o 
  -5  -2   4        0.79       -0.55      1.68 o 
  -4  -2   4       91.37       85.36     16.79 o 
  -3  -2   4       43.47       44.44      7.93 o 
  -2  -2   4        1.15        4.87      2.97 o 
  -1  -2   4        4.13       -0.73      2.98 o 
   0  -2   4      503.24      484.85     47.33 o 
   1  -2   4     1074.21     1099.30     85.51 o 
   2  -2   4      313.73      285.55     22.63 o 
   3  -2   4      114.66      130.60     10.63 o 
   4  -2   4      179.26      196.55     16.08 o 
   5  -2   4      146.11      156.29     13.04 o 
   6  -2   4      426.37      446.10     41.09 o 
   7  -2   4       65.54       66.75      8.00 o 
   8  -2   4       39.02       55.07      7.40 o 
   9  -2   4       27.17       40.16      6.29 o 
  10  -2   4       29.26       22.51      5.08 o 
  11  -2   4        5.75        5.24      5.20 o 
 -11  -1   4        4.55       -0.43      3.98 o 
 -10  -1   4       22.10       22.36      5.17 o 
  -9  -1   4       21.39       23.04      4.93 o 
  -8  -1   4       45.62       47.27      6.52 o 
  -7  -1   4       58.43       54.38      6.94 o 
  -6  -1   4       73.44       61.70     16.90 o 
  -5  -1   4       63.44       68.20     18.93 o 
  -4  -1   4       15.83       13.65      2.31 o 
  -3  -1   4       26.49       34.78      3.61 o 
  -2  -1   4      649.89      603.37     47.26 o 
  -1  -1   4      120.59      116.72      9.61 o 
   0  -1   4      581.99      601.31     46.94 o 
   1  -1   4      196.79      181.17     12.96 o 
   2  -1   4       34.28       46.35     17.65 o 
   3  -1   4      574.50      572.34     43.56 o 
   4  -1   4      542.55      561.61     43.83 o 
   5  -1   4       73.43       92.23      8.32 o 
   6  -1   4       20.32       13.30      3.47 o 
   7  -1   4        2.02       -0.64      3.34 o 
   8  -1   4        3.76        6.06      4.08 o 
   9  -1   4       22.79       29.82      5.45 o 
  10  -1   4        6.51       12.60      4.22 o 
  11  -1   4       31.92       26.83      6.30 o 
 -11   0   4        0.56       -1.99      3.92 o 
 -10   0   4       19.67       19.39      8.04 o 
  -9   0   4        0.00        0.99      3.15 o 
  -8   0   4        0.85        0.25      3.02 o 
  -7   0   4       10.64       14.59      3.41 o 
  -6   0   4      175.95      189.04     15.42 o 
  -5   0   4       29.39       35.26      4.23 o 
  -4   0   4      395.93      383.74     30.63 o 
  -3   0   4     1085.02     1022.37     79.38 o 
  -2   0   4       14.69       14.10      1.93 o 
  -1   0   4      752.49      732.80     57.33 o 
   0   0   4      218.24      189.18     14.82 o 
   1   0   4       86.32       71.68     10.19 o 
   2   0   4      108.79      101.81      8.44 o 
   3   0   4     1287.67     1226.57     95.04 o 
   4   0   4        1.43       -0.45      1.41 o 
   5   0   4       39.28       45.93     16.40 o 
   6   0   4      162.93      175.45     17.06 o 
   7   0   4        7.47        8.86      3.06 o 
   8   0   4        0.00        0.65      2.78 o 
   9   0   4       20.21       15.78      4.33 o 
  10   0   4        0.99        2.02      3.58 o 
  11   0   4        2.35        4.38      5.45 o 
 -11   1   4       18.40       15.83      5.45 o 
 -10   1   4       43.91       39.83     13.86 o 
  -9   1   4        5.40        4.64      3.63 o 
  -8   1   4        6.84        7.81      3.56 o 
  -7   1   4       22.52       28.67      4.79 o 
  -6   1   4        3.31        3.47      2.07 o 
  -5   1   4       22.92       18.81      3.32 o 
  -4   1   4       93.93      100.28      8.71 o 
  -3   1   4      103.93      120.02      9.84 o 
  -2   1   4     1027.04      992.95     77.51 o 
  -1   1   4      204.35      191.35     15.31 o 
   0   1   4      613.98      574.55     45.03 o 
   1   1   4       67.38       66.42      6.38 o 
   2   1   4        7.82        7.86      1.56 o 
   3   1   4     1490.06     1487.74    115.52 o 
   4   1   4      144.06      148.22     12.22 o 
   5   1   4      300.76      273.59     22.13 o 
   6   1   4      240.91      250.72     23.61 o 
   7   1   4        6.11        0.69      2.36 o 
   8   1   4        3.40        5.97      5.32 o 
   9   1   4       31.81       19.92      4.81 o 
  10   1   4        2.39        3.77      3.93 o 
  11   1   4        3.69        2.08      5.07 o 
 -11   2   4        1.02       -1.95      3.98 o 
 -10   2   4        0.86        0.61      4.33 o 
  -9   2   4      176.28      183.81     18.74 o 
  -8   2   4      348.23      354.13     32.94 o 
  -7   2   4       33.65       34.12      5.24 o 
  -6   2   4      870.38      906.00     70.03 o 
  -5   2   4      159.57      166.21     13.65 o 
  -4   2   4     1007.04      987.87     77.07 o 
  -3   2   4     1166.88     1214.07     94.83 o 
  -2   2   4     1389.90     1349.65    105.18 o 
  -1   2   4      235.73      257.51     20.74 o 
   0   2   4        2.62        0.02      0.93 o 
   1   2   4     3230.15     3137.01    243.00 o 
   2   2   4     2562.22     2506.10    194.77 o 
   3   2   4      180.78      154.40     12.72 o 
   4   2   4        1.35        1.48      1.47 o 
   5   2   4       22.18       22.00      3.02 o 
   6   2   4        0.87        1.09      2.20 o 
   7   2   4        0.01       -0.37      2.63 o 
   8   2   4       28.26       46.76      9.41 o 
   9   2   4       70.28       90.78     14.97 o 
  10   2   4       11.68       16.44      7.43 o 
  11   2   4       14.36       12.60      5.57 o 
 -11   3   4        0.34       -4.52      3.93 o 
 -10   3   4       20.41       17.65     14.48 o 
  -9   3   4       27.23       27.74      5.60 o 
  -8   3   4       91.22       85.13     12.87 o 
  -7   3   4       11.98        6.47      4.89 o 
  -6   3   4       27.33       40.89      4.67 o 
  -5   3   4       94.39      101.55      9.06 o 
  -4   3   4        1.84       -2.18      1.56 o 
  -3   3   4        7.05        6.73      3.04 o 
  -2   3   4      698.87      666.56     52.37 o 
  -1   3   4      390.72      383.44     36.62 o 
   0   3   4       76.23       75.54      8.37 o 
   1   3   4       15.44       12.28      3.13 o 
   2   3   4      389.77      430.16     33.98 o 
   3   3   4       14.07       15.55      4.25 o 
   4   3   4       25.23       39.50      4.70 o 
   5   3   4      380.01      376.27     30.01 o 
   6   3   4        1.97        1.36      2.45 o 
   7   3   4      183.64      203.92     20.07 o 
   8   3   4      203.47      233.56     22.93 o 
   9   3   4       29.85       25.51      6.56 o 
  10   3   4        7.29        0.89      4.19 o 
  11   3   4       11.15        7.16      4.97 o 
 -11   4   4        4.58        3.71      5.94 o 
 -10   4   4        1.05       -1.73      4.21 o 
  -9   4   4        5.91       -0.99      4.21 o 
  -8   4   4       10.63        7.43      4.70 o 
  -7   4   4      207.65      212.37     22.42 o 
  -6   4   4        1.59       -2.54      2.58 o 
  -5   4   4       45.85       44.70      5.16 o 
  -4   4   4       27.29       25.90      4.40 o 
  -3   4   4        2.80        4.59      1.53 o 
  -2   4   4       13.13       11.67      3.02 o 
  -1   4   4       56.85       61.89      7.36 o 
   0   4   4        0.39       -1.77      2.10 o 
   1   4   4      347.85      352.47     34.72 o 
   2   4   4      394.34      413.25     33.03 o 
   3   4   4      858.30      862.42     67.61 o 
   4   4   4       22.36       24.88      3.33 o 
   5   4   4        0.03       -0.78      2.18 o 
   6   4   4        9.85        1.77      3.22 o 
   7   4   4       25.84       21.96      6.06 o 
   8   4   4        4.72        3.79      6.68 o 
   9   4   4       60.09       69.76      9.28 o 
  10   4   4        1.01       -3.43      3.45 o 
 -10   5   4        7.81       17.33      6.68 o 
  -9   5   4        9.04        7.67      5.45 o 
  -8   5   4        0.00       -4.83      3.22 o 
  -7   5   4        0.27        2.37      7.05 o 
  -6   5   4       72.97       51.81      7.67 o 
  -5   5   4       28.52       34.29      5.76 o 
  -4   5   4       97.20      111.14     14.60 o 
  -3   5   4      200.09      179.15     19.31 o 
  -2   5   4      178.39      187.17     19.08 o 
  -1   5   4      333.88      321.45     31.33 o 
   0   5   4       65.73       64.48      7.83 o 
   1   5   4      539.26      508.11     49.40 o 
   2   5   4      955.43      996.20     78.10 o 
   3   5   4        0.07       -0.37      1.52 o 
   4   5   4        3.45        6.05      2.07 o 
   5   5   4        1.51        4.10      3.47 o 
   6   5   4        1.00       -2.77      2.56 o 
   7   5   4       35.46       38.10      5.95 o 
   8   5   4       56.61       60.06      8.66 o 
   9   5   4        0.01       -0.70      3.27 o 
  10   5   4       18.40       17.80      9.65 o 
 -10   6   4        0.21        4.70      6.93 o 
  -9   6   4        3.14        1.98      5.69 o 
  -8   6   4      132.71      114.35     17.82 o 
  -7   6   4       28.70       30.13      6.06 o 
  -6   6   4        0.20       -2.91      3.41 o 
  -5   6   4       22.94       23.15      9.78 o 
  -4   6   4       82.76       95.93     11.39 o 
  -3   6   4      179.43      165.49     17.53 o 
  -2   6   4      373.95      343.78     34.30 o 
  -1   6   4      120.98      127.72     13.84 o 
   0   6   4      143.79      146.26     15.68 o 
   1   6   4       99.42       95.87     10.87 o 
   2   6   4       22.32       21.85      4.30 o 
   3   6   4       21.55       42.85     11.39 o 
   4   6   4       19.32       13.31      5.32 o 
   5   6   4      199.13      202.05     19.97 o 
   6   6   4        1.43        3.49      2.78 o 
   7   6   4        0.38        0.62      3.15 o 
   8   6   4        2.88       -0.93      3.23 o 
   9   6   4        0.00        1.71      6.19 o 
  -9   7   4        1.36        4.46      6.19 o 
  -8   7   4       63.24       68.31     12.87 o 
  -7   7   4       36.68       36.38      6.64 o 
  -6   7   4       49.46       50.37      7.91 o 
  -5   7   4      349.83      344.16     34.37 o 
  -4   7   4      169.85      184.75     21.04 o 
  -3   7   4      561.86      584.86     57.25 o 
  -2   7   4       16.94       18.35      4.39 o 
  -1   7   4       85.23       94.84     32.18 o 
   0   7   4      166.56      177.09     18.83 o 
   1   7   4       92.06      115.90     13.30 o 
   2   7   4       54.43       50.65      7.36 o 
   3   7   4       72.05       88.46     10.76 o 
   4   7   4       14.15       16.09      4.16 o 
   5   7   4        0.10        7.18      4.95 o 
   6   7   4       33.75       31.19      7.92 o 
   7   7   4        0.27       -2.97      3.96 o 
   8   7   4        0.98        6.44      5.69 o 
   9   7   4        2.72        0.99      5.69 o 
  -9   8   4       23.15       26.98      8.91 o 
  -8   8   4       17.59       23.02      7.67 o 
  -7   8   4        0.82        2.70      4.57 o 
  -6   8   4        0.50       -3.37      3.60 o 
  -5   8   4      280.66      273.36     27.00 o 
  -4   8   4       23.12       27.60      7.43 o 
  -3   8   4        9.31        9.27      3.88 o 
  -2   8   4        0.57       -4.37      2.91 o 
  -1   8   4      420.14      426.64     42.15 o 
   0   8   4      138.00      123.94     34.40 o 
   1   8   4       47.24       55.36      8.15 o 
   2   8   4       39.71       40.76      6.84 o 
   3   8   4      105.79       99.04     12.19 o 
   4   8   4      103.38       94.09     11.36 o 
   5   8   4       54.01       32.18      8.17 o 
   6   8   4        4.92       -0.25      4.21 o 
   7   8   4        1.21        8.91      5.45 o 
   8   8   4        4.38       17.57      7.67 o 
  -8   9   4       59.20       68.07     13.37 o 
  -7   9   4        5.97        6.74      5.20 o 
  -6   9   4       63.30       71.11     10.51 o 
  -5   9   4       35.17       35.11      8.66 o 
  -4   9   4        1.10       -1.62      9.90 o 
  -3   9   4      230.21      236.19     24.20 o 
  -2   9   4       97.98      109.94     13.30 o 
  -1   9   4        0.10        1.66      3.74 o 
   0   9   4       69.73       59.34      9.28 o 
   1   9   4      116.49      113.01     14.85 o 
   2   9   4       44.51       44.80      7.33 o 
   3   9   4       16.85       13.26      4.72 o 
   4   9   4        0.16        0.03      3.84 o 
   5   9   4        4.00       -0.25      4.70 o 
   6   9   4        3.48       12.62      6.68 o 
   7   9   4        0.01       -0.74      5.20 o 
  -7  10   4        7.46       -6.00      4.90 o 
  -6  10   4        0.16        5.12      7.05 o 
  -5  10   4       19.28       22.92     17.33 o 
  -4  10   4        4.61        4.42      4.39 o 
  -3  10   4       48.06       48.93      8.15 o 
  -2  10   4      211.05      225.44     24.36 o 
  -1  10   4       87.37       91.63     12.08 o 
   0  10   4        2.79       -3.96      5.57 o 
   1  10   4       83.88       84.39     11.44 o 
   2  10   4       61.52       54.17      8.70 o 
   3  10   4       13.59       10.87      5.17 o 
   4  10   4        0.38        7.63      4.76 o 
   5  10   4        2.66       -1.24      5.45 o 
   6  10   4        0.95        9.16      7.92 o 
  -5  11   4        6.31       20.19      6.13 o 
  -4  11   4        7.48       10.74      7.55 o 
  -3  11   4        2.77        1.88     13.12 o 
  -2  11   4        0.05        4.65      4.12 o 
  -1  11   4        0.14       -2.25      4.18 o 
   0  11   4        1.77        4.18      4.80 o 
   1  11   4       90.83      115.53     14.20 o 
   2  11   4        3.24       -0.22      8.17 o 
   3  11   4        8.72        5.99      5.40 o 
   4  11   4       19.76       16.08      6.22 o 
  -3  12   4        1.37        7.50      5.46 o 
  -2  12   4        1.37        3.44      5.82 o 
  -1  12   4       31.43       49.87     24.01 o 
   0  12   4       10.77        7.73      5.41 o 
   1  12   4        3.35        3.87      5.51 o 
  -3 -12   5        0.01        6.84      9.78 o 
  -2 -12   5       14.66       25.52      7.37 o 
  -1 -12   5       69.37       48.76     18.56 o 
   0 -12   5        7.56        0.25     12.38 o 
   1 -12   5       15.44        4.70      9.65 o 
   2 -12   5       19.16        6.93     11.88 o 
   3 -12   5        4.71       -8.91     10.89 o 
  -5 -11   5        8.45       19.42     11.39 o 
  -4 -11   5        0.13       -0.71      6.81 o 
  -3 -11   5        7.91       10.74      9.90 o 
  -2 -11   5       28.29       29.49     14.36 o 
  -1 -11   5        4.87        1.62      4.43 o 
   0 -11   5       23.64       15.46     14.48 o 
   1 -11   5       44.65       42.83     14.85 o 
   2 -11   5       14.99       17.82      6.81 o 
   3 -11   5       21.43       17.79     15.10 o 
   4 -11   5        5.11        2.70      5.69 o 
   5 -11   5       56.74       66.83     19.80 o 
  -6 -10   5       23.85       38.12     10.15 o 
  -5 -10   5       46.71       56.78      9.98 o 
  -4 -10   5        9.03        6.08      5.00 o 
  -3 -10   5       18.53       21.94      6.52 o 
  -2 -10   5        1.70        4.10      4.95 o 
  -1 -10   5        0.07        3.25      7.05 o 
   0 -10   5        9.72        9.34      4.95 o 
   1 -10   5       15.63       17.72      6.93 o 
   2 -10   5        2.06        3.37      4.46 o 
   3 -10   5       30.71       46.18     21.29 o 
   4 -10   5       14.51       20.50      6.37 o 
   5 -10   5       42.27       41.18     20.79 o 
   6 -10   5       26.35       45.11     19.43 o 
   7 -10   5        0.43        4.70      5.69 o 
  -7  -9   5        7.71        8.66      6.19 o 
  -6  -9   5        0.33        0.50      4.70 o 
  -5  -9   5        7.47        9.49      5.57 o 
  -4  -9   5        1.06        0.63      6.81 o 
  -3  -9   5       91.42       99.42     22.03 o 
  -2  -9   5       15.46       15.50      5.19 o 
  -1  -9   5        1.48        1.25      3.89 o 
   0  -9   5        0.74        4.79      3.98 o 
   1  -9   5        0.59        3.48      3.80 o 
   2  -9   5        1.14       -0.89      3.62 o 
   3  -9   5       88.94      105.76     13.79 o 
   4  -9   5        0.13       -1.93      3.91 o 
   5  -9   5       15.03       16.89      5.41 o 
   6  -9   5       28.39       23.52     21.90 o 
   7  -9   5       10.11       11.88      6.44 o 
   8  -9   5        0.08       -2.72      4.46 o 
  -8  -8   5       27.80       24.75      9.41 o 
  -7  -8   5       38.27       38.86      9.90 o 
  -6  -8   5        0.00        0.50      4.95 o 
  -5  -8   5        0.72        5.31      4.51 o 
  -4  -8   5       39.32       40.69      7.92 o 
  -3  -8   5        0.46        2.72      4.05 o 
  -2  -8   5      434.89      444.64     47.25 o 
  -1  -8   5        8.54        4.42      3.65 o 
   0  -8   5      272.97      327.97     35.16 o 
   1  -8   5        0.01       -2.18      3.09 o 
   2  -8   5       79.21       92.11     12.17 o 
   3  -8   5      245.21      249.29     27.51 o 
   4  -8   5        6.69        2.30      3.82 o 
   5  -8   5      164.93       76.73     17.82 o 
   6  -8   5        1.37        1.31      3.96 o 
   7  -8   5        2.43       -5.20      4.46 o 
   8  -8   5        5.75       11.63      6.93 o 
   9  -8   5        0.08       10.40      7.92 o 
  -9  -7   5        3.98        7.43      6.44 o 
  -8  -7   5       13.22       12.38      6.44 o 
  -7  -7   5       27.37       16.58      7.18 o 
  -6  -7   5        0.00       10.15      5.45 o 
  -5  -7   5       21.55       10.16      4.83 o 
  -4  -7   5      271.42      306.17     43.81 o 
  -3  -7   5        9.31        0.90      3.38 o 
  -2  -7   5        5.29       -2.06      3.14 o 
  -1  -7   5        4.03        1.39      4.70 o 
   0  -7   5       23.09       30.59     12.13 o 
   1  -7   5        1.34        3.65      8.29 o 
   2  -7   5       12.85        6.86      3.52 o 
   3  -7   5       25.73       29.48      5.99 o 
   4  -7   5      110.52      116.47     14.45 o 
   5  -7   5       18.06       20.56      5.25 o 
   6  -7   5        0.75       -5.27      4.21 o 
   7  -7   5      132.78      127.22     20.79 o 
   8  -7   5        0.06        7.43      6.19 o 
   9  -7   5       10.13        9.16      7.92 o 
 -10  -6   5        6.59       -8.17      5.45 o 
  -9  -6   5        1.77       -4.70      5.45 o 
  -8  -6   5       69.87       89.60     16.83 o 
  -7  -6   5      228.01      263.10     38.61 o 
  -6  -6   5       51.93       30.19     21.53 o 
  -5  -6   5        2.69        4.81      3.72 o 
  -4  -6   5        1.53        5.24      5.69 o 
  -3  -6   5      121.01      112.98     41.33 o 
  -2  -6   5       77.65       76.40     10.52 o 
  -1  -6   5        0.15        3.19      5.94 o 
   0  -6   5      378.49      400.25     42.00 o 
   1  -6   5      350.23      369.89     39.73 o 
   2  -6   5        3.25        1.42      3.22 o 
   3  -6   5       10.85       10.09      3.60 o 
   4  -6   5      367.94      431.00     45.49 o 
   5  -6   5      226.27      230.66     25.36 o 
   6  -6   5        6.43        0.14      3.74 o 
   7  -6   5      273.74      317.56     45.54 o 
   8  -6   5        8.99        6.68      5.94 o 
   9  -6   5        2.64       10.89      7.18 o 
  10  -6   5        4.04       -4.95      7.18 o 
 -10  -5   5       25.58       16.58      8.91 o 
  -9  -5   5        9.48       17.82      8.91 o 
  -8  -5   5      191.49      186.38     28.96 o 
  -7  -5   5        2.97       10.40      5.94 o 
  -6  -5   5       30.74       33.03     21.29 o 
  -5  -5   5       32.71       27.71     12.50 o 
  -4  -5   5      381.18      391.81     54.70 o 
  -3  -5   5       52.88       50.62      9.03 o 
  -2  -5   5      105.24       93.82     20.91 o 
  -1  -5   5       23.34       22.57      4.62 o 
   0  -5   5        0.06       -0.72      2.48 o 
   1  -5   5       30.56       38.10      6.01 o 
   2  -5   5      129.31       77.47     15.35 o 
   3  -5   5        8.27       15.74      4.33 o 
   4  -5   5      120.12      132.86     12.96 o 
   5  -5   5      319.24      322.71     26.07 o 
   6  -5   5       41.06       45.96      5.40 o 
   7  -5   5      122.75      126.23     17.57 o 
   8  -5   5        2.36        3.34      4.46 o 
   9  -5   5        3.10        2.29      7.80 o 
  10  -5   5        2.44        6.61      4.36 o 
 -10  -4   5        0.09       -2.62      3.75 o 
  -9  -4   5        7.06        5.30      3.38 o 
  -8  -4   5       17.46       32.46      5.59 o 
  -7  -4   5        9.27       10.79      3.74 o 
  -6  -4   5        9.71        6.55      2.83 o 
  -5  -4   5       16.77       27.00      8.00 o 
  -4  -4   5      197.38      194.42     18.39 o 
  -3  -4   5        3.51        2.65      1.59 o 
  -2  -4   5        9.14       11.15      3.33 o 
  -1  -4   5      589.81      648.44     67.20 o 
   0  -4   5       81.60       69.50      8.73 o 
   1  -4   5      495.96      490.12     51.13 o 
   2  -4   5     3756.33     4011.45    312.27 o 
   3  -4   5       58.28       58.95      5.66 o 
   4  -4   5      293.00      307.89     24.54 o 
   5  -4   5       21.93       24.16      5.87 o 
   6  -4   5      139.03      163.57     16.14 o 
   7  -4   5        5.59        6.43      3.21 o 
   8  -4   5        4.74        2.93      3.48 o 
   9  -4   5       19.96       22.46      5.35 o 
  10  -4   5       59.23       67.39      9.63 o 
 -11  -3   5       11.01       13.37      5.22 o 
 -10  -3   5        2.57        3.55      5.20 o 
  -9  -3   5       11.38       13.84      5.45 o 
  -8  -3   5        3.41        2.04      3.09 o 
  -7  -3   5       32.45       35.84      5.70 o 
  -6  -3   5      162.70      149.44     15.01 o 
  -5  -3   5       40.59       39.45      6.62 o 
  -4  -3   5      137.56      145.38     12.02 o 
  -3  -3   5       48.92       51.47      5.60 o 
  -2  -3   5      135.25      147.14     11.98 o 
  -1  -3   5       19.07       19.28      3.56 o 
   0  -3   5      100.24       95.68     11.05 o 
   1  -3   5     1227.40     1175.58    120.63 o 
   2  -3   5       13.08       17.49      3.51 o 
   3  -3   5       57.25       66.75      8.79 o 
   4  -3   5       88.83       98.29      8.53 o 
   5  -3   5       35.56       41.89      6.84 o 
   6  -3   5        1.76        2.62      2.36 o 
   7  -3   5       40.88       37.52      8.79 o 
   8  -3   5        9.16       10.12      3.89 o 
   9  -3   5        5.66       14.17      4.46 o 
  10  -3   5       20.23       22.09      5.72 o 
  11  -3   5        1.04        3.43      4.88 o 
 -11  -2   5       33.14       38.41     10.89 o 
 -10  -2   5        0.23        4.93      4.10 o 
  -9  -2   5       11.66        9.34      3.98 o 
  -8  -2   5      135.07      122.90     13.18 o 
  -7  -2   5        1.14       -0.18      2.85 o 
  -6  -2   5      147.64      165.34     13.87 o 
  -5  -2   5      130.15      133.84     11.30 o 
  -4  -2   5      592.41      627.86     49.53 o 
  -3  -2   5       29.90       33.18      3.52 o 
  -2  -2   5       41.22       50.39      5.22 o 
  -1  -2   5       38.34       42.00      3.89 o 
   0  -2   5       24.54       21.66      7.72 o 
   1  -2   5      399.33      400.32     30.59 o 
   2  -2   5     1578.83     1575.16    122.78 o 
   3  -2   5       31.87       26.73      3.44 o 
   4  -2   5      742.03      811.52     63.70 o 
   5  -2   5       38.59       39.03      4.71 o 
   6  -2   5       18.33       27.45      4.52 o 
   7  -2   5       10.65        7.71      4.08 o 
   8  -2   5       10.93       10.76      3.84 o 
   9  -2   5        0.07        0.91      3.49 o 
  10  -2   5        1.65        0.46      4.40 o 
  11  -2   5        0.46       -1.73      6.68 o 
 -11  -1   5       19.13       24.20      6.24 o 
 -10  -1   5        1.23        6.89      4.16 o 
  -9  -1   5        0.74        1.62      5.45 o 
  -8  -1   5       22.35       18.43      4.34 o 
  -7  -1   5        4.37        3.22      7.67 o 
  -6  -1   5        9.84        9.27      6.18 o 
  -5  -1   5      474.29      420.64     33.14 o 
  -4  -1   5      243.16      219.23     17.55 o 
  -3  -1   5       10.01       10.40      1.98 o 
  -2  -1   5      343.12      355.06     28.19 o 
  -1  -1   5      160.59      156.86     12.62 o 
   0  -1   5       87.93       98.58      8.24 o 
   1  -1   5     1055.51     1094.06     85.43 o 
   2  -1   5      121.77      129.54     28.18 o 
   3  -1   5      256.97      254.19     19.83 o 
   4  -1   5       64.97       79.52     26.54 o 
   5  -1   5       19.49       19.04      2.95 o 
   6  -1   5      305.14      337.36     31.08 o 
   7  -1   5       72.94       89.75     10.08 o 
   8  -1   5        9.07        5.93      3.31 o 
   9  -1   5        1.39        2.33      6.31 o 
  10  -1   5       30.13       31.86      6.21 o 
  11  -1   5        6.23        8.72      4.72 o 
 -11   0   5        0.34       -0.09      4.04 o 
 -10   0   5       32.74       28.43     14.36 o 
  -9   0   5      163.22      189.27     19.21 o 
  -8   0   5       63.85       71.80      9.16 o 
  -7   0   5       10.07       12.38      3.51 o 
  -6   0   5      111.42      119.39     10.53 o 
  -5   0   5        4.70        4.96      1.99 o 
  -4   0   5       70.23       70.15      6.42 o 
  -3   0   5      883.77      924.64     72.30 o 
  -2   0   5       18.40       24.08      2.85 o 
  -1   0   5      894.05      933.83     72.92 o 
   0   0   5      446.14      482.31     37.76 o 
   1   0   5      697.43      744.23     58.42 o 
   2   0   5      110.02       97.22      8.26 o 
   3   0   5       25.85       32.78      3.53 o 
   4   0   5       14.50        9.84      2.03 o 
   5   0   5        3.19        3.36      2.86 o 
   6   0   5        2.07        0.59      2.48 o 
   7   0   5      118.15      127.93     13.39 o 
   8   0   5        0.07        2.10      2.98 o 
   9   0   5       27.65       23.99      6.06 o 
  10   0   5        6.96        8.94      4.26 o 
  11   0   5        7.28       11.39      4.90 o 
 -11   1   5        2.45        1.82      4.16 o 
 -10   1   5       16.10       17.13      5.22 o 
  -9   1   5        3.60        6.96      3.84 o 
  -8   1   5        6.07        7.17      3.63 o 
  -7   1   5      504.33      501.95     46.58 o 
  -6   1   5      296.28      320.20     25.89 o 
  -5   1   5        0.79       -1.65      2.35 o 
  -4   1   5       46.11       52.42      4.96 o 
  -3   1   5     1525.38     1599.86    124.23 o 
  -2   1   5       36.99       43.51      4.28 o 
  -1   1   5      614.66      637.27     50.00 o 
   0   1   5     2564.18     2619.69    203.00 o 
   1   1   5      412.53      401.19     31.66 o 
   2   1   5      148.14      113.34      9.45 o 
   3   1   5       53.09       51.84      5.00 o 
   4   1   5      300.06      301.72     24.01 o 
   5   1   5       20.94       16.34      2.60 o 
   6   1   5        0.39        0.05      2.18 o 
   7   1   5        0.11        2.49      2.88 o 
   8   1   5        0.47        8.53      3.31 o 
   9   1   5       26.58       21.18      5.08 o 
  10   1   5        0.03       -2.39      3.23 o 
  11   1   5        5.02        6.44      4.90 o 
 -11   2   5        7.01        9.09     10.64 o 
 -10   2   5        0.32        3.83      3.80 o 
  -9   2   5        0.33        0.84      3.14 o 
  -8   2   5       20.31       30.59      5.94 o 
  -7   2   5       29.76       28.38      3.96 o 
  -6   2   5      331.64      357.56     28.56 o 
  -5   2   5       31.11       31.63      4.56 o 
  -4   2   5      395.04      398.50     31.43 o 
  -3   2   5      395.86      407.46     32.45 o 
  -2   2   5     1337.80     1437.59    111.68 o 
  -1   2   5     1714.80     1829.06    142.08 o 
   0   2   5       60.23       61.00      5.53 o 
   1   2   5      287.10      304.71     24.29 o 
   2   2   5      628.37      621.27     48.91 o 
   3   2   5       16.06       18.95      3.12 o 
   4   2   5       12.67       16.17      2.60 o 
   5   2   5       60.81       69.79      6.73 o 
   6   2   5       20.47       25.69      4.38 o 
   7   2   5      124.85      132.47     13.95 o 
   8   2   5       29.03       17.58      4.38 o 
   9   2   5        9.08        7.80      6.31 o 
  10   2   5       20.46       26.18      7.80 o 
 -11   3   5        0.78       -2.72      4.70 o 
 -10   3   5        0.57        6.44      5.69 o 
  -9   3   5        1.90       10.40      5.69 o 
  -8   3   5       53.03       56.25      7.53 o 
  -7   3   5       17.70       12.46      3.11 o 
  -6   3   5        5.97        3.77      2.70 o 
  -5   3   5      182.21      179.31     14.38 o 
  -4   3   5      460.88      488.08     38.56 o 
  -3   3   5       97.80      125.69     10.50 o 
  -2   3   5       69.70       91.40      7.94 o 
  -1   3   5      325.33      364.04     35.49 o 
   0   3   5      917.36      959.87     75.02 o 
   1   3   5       55.41       54.84      5.15 o 
   2   3   5      133.77      129.32     10.74 o 
   3   3   5      356.67      370.99     29.49 o 
   4   3   5       65.39       77.27      7.30 o 
   5   3   5      244.34      261.03     24.84 o 
   6   3   5       16.01       11.76      3.58 o 
   7   3   5       91.98      100.72     11.02 o 
   8   3   5        0.74        1.92      3.06 o 
   9   3   5       47.03       40.09      7.92 o 
  10   3   5        0.51        1.70      4.21 o 
 -10   4   5        9.56       14.11      6.93 o 
  -9   4   5        8.42       10.15      5.45 o 
  -8   4   5       11.87       14.85      5.45 o 
  -7   4   5       95.65       93.22     11.36 o 
  -6   4   5      202.74      187.08     19.15 o 
  -5   4   5      110.73       81.50      9.81 o 
  -4   4   5      145.88      129.79     13.91 o 
  -3   4   5       21.13       21.27      4.83 o 
  -2   4   5      148.75      153.25     16.22 o 
  -1   4   5      339.14      347.73     34.42 o 
   0   4   5      196.26      178.59     18.31 o 
   1   4   5        6.29       14.21      2.15 o 
   2   4   5      100.96       89.71      8.06 o 
   3   4   5      225.96      230.37     18.89 o 
   4   4   5       20.00       21.23      3.72 o 
   5   4   5       58.62       70.06      8.05 o 
   6   4   5       65.98       71.43      8.66 o 
   7   4   5       50.03       58.66      8.29 o 
   8   4   5        0.06       -0.83      3.23 o 
   9   4   5        3.73        0.35      5.32 o 
  10   4   5       18.51       22.78      6.04 o 
 -10   5   5        0.15        1.49      5.69 o 
  -9   5   5        2.94        0.74      5.45 o 
  -8   5   5       53.25       51.98     10.40 o 
  -7   5   5       46.24       46.33      7.25 o 
  -6   5   5      261.10      268.88     26.28 o 
  -5   5   5      619.22      640.48     62.43 o 
  -4   5   5       25.25       26.36      4.98 o 
  -3   5   5      192.14      167.94     17.66 o 
  -2   5   5        3.74        4.97      4.46 o 
  -1   5   5      396.99      384.37     37.40 o 
   0   5   5       20.78       24.29      4.42 o 
   1   5   5      122.50      128.31     13.90 o 
   2   5   5        0.14       -1.81      2.01 o 
   3   5   5        4.96        1.64      2.74 o 
   4   5   5      319.71      338.61     27.18 o 
   5   5   5        4.32        1.05      2.78 o 
   6   5   5        0.19        2.85      2.98 o 
   7   5   5       53.69       61.11      8.05 o 
   8   5   5       10.03       17.87      4.99 o 
   9   5   5        6.83        3.36      6.81 o 
 -10   6   5       12.97       10.15      6.19 o 
  -9   6   5        0.06        5.69      5.69 o 
  -8   6   5       21.70       26.24      7.43 o 
  -7   6   5        4.74       -4.01      3.08 o 
  -6   6   5       30.12       33.84     17.94 o 
  -5   6   5       96.78      107.21     19.43 o 
  -4   6   5       37.72       47.08      7.13 o 
  -3   6   5       40.58       44.03      8.29 o 
  -2   6   5        0.63        0.26      2.61 o 
  -1   6   5      123.64      123.19     19.31 o 
   0   6   5        3.99        1.21      2.92 o 
   1   6   5       39.01       47.55      6.89 o 
   2   6   5       61.18       62.32      8.32 o 
   3   6   5        4.79        6.14     10.02 o 
   4   6   5       22.02       16.90      5.07 o 
   5   6   5        1.59       -1.24      4.21 o 
   6   6   5        8.12        4.70      4.46 o 
   7   6   5        0.19       -4.46      2.97 o 
   8   6   5       71.56       84.40     14.60 o 
   9   6   5        8.26        4.21      5.20 o 
  -9   7   5       13.44       10.89      7.67 o 
  -8   7   5       61.56       68.31     13.12 o 
  -7   7   5       12.81       16.11      5.82 o 
  -6   7   5      173.88      178.93     19.80 o 
  -5   7   5       14.17       10.83      5.32 o 
  -4   7   5      367.44      340.26     34.01 o 
  -3   7   5      652.24      617.29     98.76 o 
  -2   7   5       10.99        1.52      3.62 o 
  -1   7   5     1153.02     1106.59    107.25 o 
   0   7   5       46.76       47.96      7.18 o 
   1   7   5       58.76       73.21      9.43 o 
   2   7   5       31.72       34.03      7.05 o 
   3   7   5       58.21       55.77      8.14 o 
   4   7   5       13.23       19.75      6.44 o 
   5   7   5       66.52       53.46     10.40 o 
   6   7   5        0.05        0.00      4.70 o 
   7   7   5        9.70       16.58      6.68 o 
   8   7   5       32.66       36.14      9.16 o 
  -8   8   5        6.67       -1.24      5.69 o 
  -7   8   5        0.82        9.48      5.32 o 
  -6   8   5       34.41       33.26      9.41 o 
  -5   8   5        8.36       12.91      5.69 o 
  -4   8   5      141.27      155.42     17.24 o 
  -3   8   5      377.06      357.04     36.27 o 
  -2   8   5        1.98        6.50      3.62 o 
  -1   8   5       84.15       74.53     11.26 o 
   0   8   5       87.59       82.82     10.75 o 
   1   8   5      452.25      444.17     43.41 o 
   2   8   5       88.63       95.93     11.95 o 
   3   8   5       17.37       25.44      5.59 o 
   4   8   5      139.62      137.26     15.64 o 
   5   8   5      148.09      158.65     22.77 o 
   6   8   5       11.52       10.64      5.94 o 
   7   8   5        7.07       -1.24      4.95 o 
  -7   9   5        0.12        4.42      5.17 o 
  -6   9   5      119.66      130.42     15.76 o 
  -5   9   5        3.45        5.28      4.57 o 
  -4   9   5       24.04       29.75      6.41 o 
  -3   9   5        8.34        9.13      4.52 o 
  -2   9   5        0.02       -1.32      3.56 o 
  -1   9   5      224.73      215.41     23.17 o 
   0   9   5        0.01       -1.55      3.56 o 
   1   9   5        0.04       -3.56      3.37 o 
   2   9   5       45.34       57.18      8.62 o 
   3   9   5        2.16        4.01      4.34 o 
   4   9   5       21.73       22.34      6.68 o 
   5   9   5       14.28        8.91      7.18 o 
   6   9   5        1.33        7.18      5.94 o 
  -6  10   5        0.42        3.35      6.19 o 
  -5  10   5        0.02        4.69      5.17 o 
  -4  10   5       22.98       26.48      6.24 o 
  -3  10   5        0.54       -2.85      3.84 o 
  -2  10   5       11.05       16.05      5.59 o 
  -1  10   5        1.42       -0.18      5.32 o 
   0  10   5       14.04       10.18      4.68 o 
   1  10   5        8.25       12.82      5.35 o 
   2  10   5       41.21       49.50      8.24 o 
   3  10   5        1.69       -2.03      3.60 o 
   4  10   5        6.38        7.08     10.77 o 
   5  10   5        5.87       -0.50      6.93 o 
  -4  11   5        0.85       -0.58      4.64 o 
  -3  11   5        1.04        7.14      4.90 o 
  -2  11   5        2.25        5.43      5.17 o 
  -1  11   5       13.97       25.33      6.93 o 
   0  11   5        0.12       -5.18      4.70 o 
   1  11   5        4.99        2.63      4.90 o 
   2  11   5        2.65        4.17      5.35 o 
   3  11   5       33.17       36.40      7.90 o 
  -2 -12   6        4.61        7.66      6.22 o 
  -1 -12   6        2.22       -0.57     10.77 o 
   0 -12   6       15.52       12.45      9.41 o 
   1 -12   6       40.14       33.03     23.14 o 
   2 -12   6        1.20       -8.77     11.51 o 
  -4 -11   6       34.85       53.38     10.35 o 
  -3 -11   6        3.63       17.80      7.05 o 
  -2 -11   6        4.03       -0.66      5.69 o 
  -1 -11   6       13.60       18.27      6.37 o 
   0 -11   6        0.03       -0.11      4.83 o 
   1 -11   6       18.05       32.04     16.58 o 
   2 -11   6        0.41       -2.89      6.93 o 
   3 -11   6       13.26       14.73     11.26 o 
   4 -11   6       57.15       42.08     23.14 o 
   5 -11   6        3.58        6.04      5.43 o 
  -6 -10   6        4.78       13.61      7.18 o 
  -5 -10   6       41.50       40.66     17.33 o 
  -4 -10   6        0.43       -0.19      4.84 o 
  -3 -10   6        0.38        5.77      7.55 o 
  -2 -10   6        2.96       -0.49      4.73 o 
  -1 -10   6       76.70       78.44     11.72 o 
   0 -10   6       31.99       31.61      8.54 o 
   1 -10   6       19.79       27.35      7.43 o 
   2 -10   6        3.64       -1.96      4.16 o 
   3 -10   6       22.00       21.24      6.13 o 
   4 -10   6        0.01        4.34      4.57 o 
   5 -10   6       23.31       28.81     13.37 o 
   6 -10   6        6.94        7.39     10.15 o 
  -7  -9   6        0.10        1.49      6.19 o 
  -6  -9   6       17.14       13.37      6.44 o 
  -5  -9   6        0.63       -3.86      6.81 o 
  -4  -9   6       45.01       50.08      9.14 o 
  -3  -9   6       40.66       55.00      9.16 o 
  -2  -9   6        7.74       18.78      6.81 o 
  -1  -9   6       35.92       52.93      8.96 o 
   0  -9   6        0.00        5.75      4.30 o 
   1  -9   6       37.77       50.14      8.75 o 
   2  -9   6       10.98        6.50     10.02 o 
   3  -9   6        5.74        1.49      7.43 o 
   4  -9   6        9.81       -0.32      4.06 o 
   5  -9   6       54.37       49.91     12.75 o 
   6  -9   6        1.36       13.54      9.03 o 
   7  -9   6        1.88        7.92      6.19 o 
  -8  -8   6        9.56       10.15      6.68 o 
  -7  -8   6        3.61        2.97      5.94 o 
  -6  -8   6       17.67       20.05      6.93 o 
  -5  -8   6        8.42        9.38      5.69 o 
  -4  -8   6        5.57       -0.53      3.87 o 
  -3  -8   6       25.54       37.78      7.38 o 
  -2  -8   6        3.03        4.32      5.57 o 
  -1  -8   6       45.71       49.39     14.11 o 
   0  -8   6       57.93       41.46     12.13 o 
   1  -8   6        4.33        5.27      3.78 o 
   2  -8   6      178.26      204.65     23.43 o 
   3  -8   6       90.27       90.81     12.42 o 
   4  -8   6        1.73       -6.76      6.19 o 
   5  -8   6       50.39       40.80     15.47 o 
   6  -8   6       37.23       34.35     10.89 o 
   7  -8   6        3.13        8.42      5.69 o 
   8  -8   6       17.70       29.21      8.91 o 
  -9  -7   6        0.05       -6.68      5.20 o 
  -8  -7   6        1.64       -5.45      4.21 o 
  -7  -7   6       17.67       14.85      6.68 o 
  -6  -7   6        2.86       -2.50      3.82 o 
  -5  -7   6       23.76        8.80      4.74 o 
  -4  -7   6      191.54      140.74     67.20 o 
  -3  -7   6        4.29       -2.42      5.57 o 
  -2  -7   6        6.21        3.09      6.56 o 
  -1  -7   6       51.66       46.96      7.83 o 
   0  -7   6      226.65      218.90     51.61 o 
   1  -7   6       87.81       96.70     12.37 o 
   2  -7   6        0.38        0.10      3.14 o 
   3  -7   6       17.16        7.76     10.15 o 
   4  -7   6       33.08       38.49     13.37 o 
   5  -7   6       10.06       18.22      5.35 o 
   6  -7   6        9.54       -1.24      6.06 o 
   7  -7   6        2.98       -0.74      4.21 o 
   8  -7   6        9.24        2.72      5.45 o 
   9  -7   6       61.89       91.08     18.32 o 
  -9  -6   6       12.46       11.39      8.17 o 
  -8  -6   6       53.26       74.01     14.85 o 
  -7  -6   6       32.85       20.30      6.93 o 
  -6  -6   6      102.13       69.23     37.37 o 
  -5  -6   6       53.18       36.58     22.65 o 
  -4  -6   6       27.32       16.92     15.59 o 
  -3  -6   6       49.25       40.19      6.66 o 
  -2  -6   6      264.24      352.46     49.50 o 
  -1  -6   6      154.96      146.93     34.65 o 
   0  -6   6      160.61      149.82     31.93 o 
   1  -6   6      273.22      263.50     28.30 o 
   2  -6   6        4.60        3.95      3.34 o 
   3  -6   6        6.33        4.07      3.96 o 
   4  -6   6        0.20       -3.82      2.55 o 
   5  -6   6        1.83        5.41      3.88 o 
   6  -6   6       62.72       72.77     10.34 o 
   7  -6   6        2.17        1.49      4.95 o 
   8  -6   6        0.01       -2.97      4.70 o 
   9  -6   6        2.41        7.67      6.93 o 
 -10  -5   6        0.41       -6.93      7.18 o 
  -9  -5   6        3.48        2.48      6.93 o 
  -8  -5   6       17.45       12.62      6.93 o 
  -7  -5   6        0.78        4.46      5.94 o 
  -6  -5   6        0.60       -5.70      3.80 o 
  -5  -5   6       11.71        9.53      6.31 o 
  -4  -5   6      222.71      245.04     35.39 o 
  -3  -5   6       79.54       67.97     18.44 o 
  -2  -5   6       15.21        2.23      6.68 o 
  -1  -5   6       40.36       40.30      6.24 o 
   0  -5   6       67.24       67.82      8.80 o 
   1  -5   6       58.89       77.32      9.93 o 
   2  -5   6       38.97       22.84      6.19 o 
   3  -5   6        1.06        2.46      2.99 o 
   4  -5   6       61.15       55.66      8.15 o 
   5  -5   6       24.84       23.27      5.47 o 
   6  -5   6        2.21        0.00      4.21 o 
   7  -5   6       20.35       18.32      6.93 o 
   8  -5   6        0.05       -0.50      4.21 o 
   9  -5   6        3.03       -0.74      5.94 o 
  10  -5   6        3.49       -0.99      7.67 o 
 -10  -4   6       23.39       27.47      9.65 o 
  -9  -4   6       15.04       20.05      8.42 o 
  -8  -4   6       30.27       35.15      9.90 o 
  -7  -4   6        0.64       -5.45      4.95 o 
  -6  -4   6       25.13       19.68     14.11 o 
  -5  -4   6       58.28       45.04     19.68 o 
  -4  -4   6       15.72       15.41      3.98 o 
  -3  -4   6        0.47       -3.20      2.13 o 
  -2  -4   6       26.53       34.39      7.05 o 
  -1  -4   6       10.45        6.97      2.91 o 
   0  -4   6      652.19      641.50     66.67 o 
   1  -4   6      447.28      480.75     50.36 o 
   2  -4   6       17.02       30.19      5.22 o 
   3  -4   6        5.74        3.29      3.09 o 
   4  -4   6        0.31       -0.85      2.25 o 
   5  -4   6       66.73       57.90     11.63 o 
   6  -4   6       82.35       78.71      8.80 o 
   7  -4   6        5.45        8.10      3.20 o 
   8  -4   6        1.93        1.11      5.82 o 
   9  -4   6        0.79        5.59      4.16 o 
  10  -4   6       13.61       18.56      8.91 o 
 -10  -3   6        7.85       15.62      4.99 o 
  -9  -3   6       13.88        9.04      6.19 o 
  -8  -3   6        2.20        5.70      3.59 o 
  -7  -3   6       21.61       30.43      5.41 o 
  -6  -3   6       16.17       20.62      6.17 o 
  -5  -3   6       10.15        6.86      3.48 o 
  -4  -3   6        3.09        4.49      1.85 o 
  -3  -3   6       14.03       21.90      2.78 o 
  -2  -3   6      291.06      292.64     30.83 o 
  -1  -3   6     1193.38     1230.49    126.62 o 
   0  -3   6      109.46      112.93     14.97 o 
   1  -3   6      311.85      333.89     35.24 o 
   2  -3   6      291.33      297.35     23.72 o 
   3  -3   6      269.14      271.33     26.50 o 
   4  -3   6       77.36       68.80      6.32 o 
   5  -3   6      267.90      280.97     22.60 o 
   6  -3   6       26.56       29.12      4.69 o 
   7  -3   6        2.83        2.74      4.83 o 
   8  -3   6       77.62       76.37     15.84 o 
   9  -3   6        0.52        4.02      5.45 o 
  10  -3   6        0.11       -2.48      4.21 o 
 -11  -2   6        7.16        6.88      5.45 o 
 -10  -2   6       32.08       26.88     16.95 o 
  -9  -2   6      121.35      130.79     14.17 o 
  -8  -2   6        3.67        0.55      2.79 o 
  -7  -2   6       44.26       43.47      5.99 o 
  -6  -2   6       12.77       15.71      5.21 o 
  -5  -2   6      249.21      246.03     20.03 o 
  -4  -2   6       27.42       40.84     11.93 o 
  -3  -2   6      277.11      280.82     22.54 o 
  -2  -2   6      449.07      434.33     34.40 o 
  -1  -2   6       96.00       88.92     11.50 o 
   0  -2   6      183.07      185.21     23.47 o 
   1  -2   6       99.91      105.93      8.95 o 
   2  -2   6       22.04       26.49     14.18 o 
   3  -2   6       48.44       55.54      5.31 o 
   4  -2   6        7.30        9.11      2.25 o 
   5  -2   6        2.53        2.27      2.46 o 
   6  -2   6       28.41       27.55      5.94 o 
   7  -2   6       52.90       50.77      5.68 o 
   8  -2   6       12.47       22.84     10.02 o 
   9  -2   6        2.16        6.75      3.76 o 
  10  -2   6        0.14        3.34      4.20 o 
 -11  -1   6       23.26       18.54      9.16 o 
 -10  -1   6       32.10       31.13      9.78 o 
  -9  -1   6       46.17       46.52      8.29 o 
  -8  -1   6       71.87       72.63      8.95 o 
  -7  -1   6      357.17      349.10     27.64 o 
  -6  -1   6       19.36       20.21      3.72 o 
  -5  -1   6       18.92       18.87      3.07 o 
  -4  -1   6      117.37      127.85     10.82 o 
  -3  -1   6       96.97      102.62     12.52 o 
  -2  -1   6      104.49      114.50      9.50 o 
  -1  -1   6       15.40       14.94      2.30 o 
   0  -1   6      122.26       97.57      8.42 o 
   1  -1   6       14.24       13.21      2.01 o 
   2  -1   6      181.87      171.07     13.96 o 
   3  -1   6      184.85      208.06     16.80 o 
   4  -1   6        0.40        1.36      1.59 o 
   5  -1   6        0.59        0.54      1.88 o 
   6  -1   6       31.07       32.37     10.89 o 
   7  -1   6       32.45       40.54      6.10 o 
   8  -1   6        3.48        4.43      3.31 o 
   9  -1   6        6.53        6.68      5.82 o 
  10  -1   6        2.90       -1.37      3.56 o 
 -11   0   6       75.88       66.21      9.48 o 
 -10   0   6      144.62      156.37     16.81 o 
  -9   0   6        0.05       -3.82      3.07 o 
  -8   0   6       18.06       10.98      3.74 o 
  -7   0   6      564.68      611.01     56.24 o 
  -6   0   6       41.65       46.76      5.10 o 
  -5   0   6      114.95      120.02     10.54 o 
  -4   0   6      411.95      428.06     34.07 o 
  -3   0   6      298.76      315.78     25.22 o 
  -2   0   6       32.39       39.02      4.41 o 
  -1   0   6     2036.98     2231.68    172.77 o 
   0   0   6      246.15      329.78     26.20 o 
   1   0   6      400.94      376.11     29.71 o 
   2   0   6       46.38       52.18      4.98 o 
   3   0   6      666.20      632.63     49.87 o 
   4   0   6        0.32        1.00      1.53 o 
   5   0   6      147.60      125.96     10.67 o 
   6   0   6       26.65       26.71      8.17 o 
   7   0   6        0.67        0.89      2.88 o 
   8   0   6       16.62       20.92      5.69 o 
   9   0   6        2.30       -3.06      3.21 o 
  10   0   6        8.75        5.34      4.33 o 
 -11   1   6       41.35       65.02      9.35 o 
 -10   1   6       69.56       80.94     10.52 o 
  -9   1   6       10.95       10.70      4.10 o 
  -8   1   6       10.26        4.46      3.27 o 
  -7   1   6      148.23      156.26     13.65 o 
  -6   1   6        1.44        0.94      2.03 o 
  -5   1   6        0.06       -0.35      1.71 o 
  -4   1   6      149.84      158.87     13.33 o 
  -3   1   6       10.16       12.85      2.33 o 
  -2   1   6      111.84      121.38     10.19 o 
  -1   1   6     1562.83     1658.80    128.72 o 
   0   1   6      162.55      161.22     13.28 o 
   1   1   6      132.25      122.73     10.18 o 
   2   1   6       26.46       28.92      3.38 o 
   3   1   6        8.72        4.23      1.64 o 
   4   1   6      306.48      306.68     24.54 o 
   5   1   6       19.84       21.08      3.51 o 
   6   1   6       77.73       79.40      9.08 o 
   7   1   6      121.34      135.59     13.95 o 
   8   1   6       12.91       17.11      7.55 o 
   9   1   6        1.29        2.53      3.76 o 
  10   1   6        2.75        5.57      4.26 o 
 -11   2   6        0.00        4.70      5.94 o 
 -10   2   6        4.55       10.40      5.45 o 
  -9   2   6       77.31       75.21      9.53 o 
  -8   2   6      277.14      282.70     26.42 o 
  -7   2   6       32.61       33.07      4.49 o 
  -6   2   6       90.46       91.97      8.37 o 
  -5   2   6      119.59      106.87      9.56 o 
  -4   2   6      146.97      153.50     12.46 o 
  -3   2   6       90.24       92.98      8.26 o 
  -2   2   6       17.74       21.14      2.80 o 
  -1   2   6       17.89       14.07      2.20 o 
   0   2   6       48.29       51.01      4.92 o 
   1   2   6      307.30      335.08     26.87 o 
   2   2   6       84.85      114.72      9.62 o 
   3   2   6       26.46       24.21      3.26 o 
   4   2   6      105.34      109.16     10.27 o 
   5   2   6        0.28       -1.96      1.83 o 
   6   2   6       20.37       16.73      4.58 o 
   7   2   6       12.84       22.86      9.78 o 
   8   2   6       14.46        2.60      3.21 o 
   9   2   6      140.11      129.85     14.40 o 
  10   2   6        0.14       -0.23      3.84 o 
 -10   3   6        0.50       -3.22      5.20 o 
  -9   3   6        0.18        8.17      4.70 o 
  -8   3   6      210.23      208.40     27.97 o 
  -7   3   6       98.15      128.74     17.57 o 
  -6   3   6       61.39       79.72      9.74 o 
  -5   3   6      125.32      126.13     13.73 o 
  -4   3   6       38.48       41.41      6.22 o 
  -3   3   6        0.84        0.90      2.16 o 
  -2   3   6      223.48      210.71     20.81 o 
  -1   3   6       97.55      101.53     12.38 o 
   0   3   6       18.20       35.50      7.20 o 
   1   3   6       11.24        8.16      1.88 o 
   2   3   6        5.27       10.46      2.84 o 
   3   3   6       73.05       85.87      7.80 o 
   4   3   6       12.31       14.53      2.74 o 
   5   3   6       92.60       77.10      8.75 o 
   6   3   6        0.08       -0.08      2.67 o 
   7   3   6       66.52       73.08     11.14 o 
   8   3   6       15.12        9.95      5.32 o 
   9   3   6        1.44        5.41      8.91 o 
  10   3   6        7.87        5.31      4.62 o 
 -10   4   6        0.28        8.66      6.44 o 
  -9   4   6        0.19       -1.73      4.70 o 
  -8   4   6        0.00       -5.94      3.96 o 
  -7   4   6        8.53       10.49      4.10 o 
  -6   4   6      103.17      103.30     12.07 o 
  -5   4   6        5.65        2.19      5.82 o 
  -4   4   6      844.49      876.84     84.30 o 
  -3   4   6       11.20       12.83      3.62 o 
  -2   4   6       44.47       51.08      6.95 o 
  -1   4   6        1.86       -1.05      2.60 o 
   0   4   6        0.98        1.60      2.41 o 
   1   4   6       19.39       16.88      4.08 o 
   2   4   6        6.85        9.63      2.96 o 
   3   4   6       11.53       10.60      2.47 o 
   4   4   6       72.57       81.04      7.76 o 
   5   4   6        7.93        3.59      2.98 o 
   6   4   6       81.94       86.61      9.97 o 
   7   4   6       47.83       55.42      7.69 o 
   8   4   6        4.44       -0.11      3.84 o 
   9   4   6       24.57       24.67      5.78 o 
 -10   5   6        0.70        7.43      5.94 o 
  -9   5   6        1.49        3.22      5.20 o 
  -8   5   6       14.97        3.71      5.20 o 
  -7   5   6        7.10        5.51      8.29 o 
  -6   5   6      259.15      263.15     26.70 o 
  -5   5   6      208.04      207.64     22.00 o 
  -4   5   6      271.98      274.31     27.53 o 
  -3   5   6      694.78      643.68     63.19 o 
  -2   5   6       74.21       91.32     10.75 o 
  -1   5   6      218.62      196.21     20.27 o 
   0   5   6      166.11      160.61     17.10 o 
   1   5   6        0.10        2.21      2.58 o 
   2   5   6       91.73       82.33      9.86 o 
   3   5   6       59.53       58.51      9.53 o 
   4   5   6        0.02       -0.92      2.97 o 
   5   5   6       23.68       11.14      5.69 o 
   6   5   6       23.20       28.96      7.92 o 
   7   5   6        0.07       -4.46      5.20 o 
   8   5   6        6.35        8.92      4.22 o 
   9   5   6       17.00       22.38      5.77 o 
  -9   6   6       10.01       13.86      6.68 o 
  -8   6   6       23.84       17.57      6.93 o 
  -7   6   6        0.15        3.39      3.75 o 
  -6   6   6      321.81      322.31     33.04 o 
  -5   6   6       46.75       62.16      8.78 o 
  -4   6   6       60.13       59.58      8.29 o 
  -3   6   6      736.94      761.83     73.48 o 
  -2   6   6     1440.25     1413.37    136.32 o 
  -1   6   6      172.32      169.57     18.29 o 
   0   6   6      428.20      421.30     41.79 o 
   1   6   6       73.80       88.89     12.25 o 
   2   6   6      234.37      227.27     22.83 o 
   3   6   6        9.43        9.15      3.85 o 
   4   6   6      221.18      232.60     23.85 o 
   5   6   6       39.76       34.16      8.17 o 
   6   6   6        0.82        0.00      4.70 o 
   7   6   6        6.51       -5.45      4.95 o 
   8   6   6       37.42       56.93     12.13 o 
  -9   7   6       42.97       36.38      9.41 o 
  -8   7   6       14.69       19.06      7.18 o 
  -7   7   6       14.15       29.91      8.04 o 
  -6   7   6       40.76       50.99      8.37 o 
  -5   7   6       18.71       28.22      5.81 o 
  -4   7   6       54.38       61.38     22.77 o 
  -3   7   6       15.18       13.08      4.20 o 
  -2   7   6      145.59      151.60     16.81 o 
  -1   7   6        1.43        1.48      3.02 o 
   0   7   6       94.30      112.49     13.17 o 
   1   7   6        1.34        1.07      3.34 o 
   2   7   6        0.89       -1.46      3.02 o 
   3   7   6        0.59        3.16      3.80 o 
   4   7   6       42.18       47.32     12.62 o 
   5   7   6       14.81       17.82      6.93 o 
   6   7   6       33.05       40.59      9.65 o 
   7   7   6       48.49       38.61     10.64 o 
   8   7   6        0.26       -7.43      4.95 o 
  -8   8   6       13.55       14.85      8.42 o 
  -7   8   6       16.44       12.32      5.88 o 
  -6   8   6       50.93       77.12     14.97 o 
  -5   8   6        5.99        2.43      5.94 o 
  -4   8   6       27.30       29.70     13.86 o 
  -3   8   6      165.94      183.97     20.03 o 
  -2   8   6        0.16        1.45      3.27 o 
  -1   8   6      430.71      393.99     39.07 o 
   0   8   6      112.17      116.04     13.84 o 
   1   8   6       26.33       15.92      4.80 o 
   2   8   6       18.75       22.90      7.55 o 
   3   8   6        0.50        3.62      4.21 o 
   4   8   6        3.74       -3.77      7.18 o 
   6   8   6        0.30       -5.45      4.21 o 
   7   8   6       68.23       78.96     14.85 o 
  -7   9   6        7.04       11.44      6.31 o 
  -6   9   6        0.33       10.86      5.63 o 
  -5   9   6        0.89        3.25      5.04 o 
  -4   9   6        0.43        0.72      4.16 o 
  -3   9   6        0.21        1.49      3.93 o 
  -2   9   6        5.50        7.46      4.46 o 
  -1   9   6       28.43       30.35      6.36 o 
   0   9   6       12.45       15.83      5.04 o 
   1   9   6        6.71        6.64      4.51 o 
   2   9   6       21.64       13.69      5.45 o 
   3   9   6        5.34       -0.38      6.19 o 
   4   9   6       14.91        6.38      5.28 o 
   5   9   6        6.09       -2.48      6.19 o 
   6   9   6        6.02        9.65      7.92 o 
  -5  10   6       11.91       12.00      9.53 o 
  -4  10   6        0.12        3.98      4.30 o 
  -3  10   6        0.74        4.25      4.44 o 
  -2  10   6        9.87        9.09      6.56 o 
  -1  10   6       10.60        7.25      4.76 o 
   0  10   6       13.36        9.99      5.08 o 
   1  10   6       13.03        2.89      4.51 o 
   2  10   6        6.68        8.30      4.93 o 
   3  10   6       20.80       35.55      7.54 o 
   4  10   6        5.60       -0.74      6.68 o 
  -3  11   6        4.22       13.30      5.82 o 
  -2  11   6       10.37        5.88      5.40 o 
  -1  11   6        2.71        4.35      5.45 o 
   0  11   6        0.89        2.33      5.08 o 
   1  11   6        2.60        1.95      4.72 o 
   2  11   6        0.07        0.23      5.04 o 
  -4 -11   7       12.47       18.44      6.84 o 
  -3 -11   7       35.64       37.26      8.57 o 
  -2 -11   7        4.84        4.69      5.27 o 
  -1 -11   7        1.26       -5.23      4.19 o 
   0 -11   7        1.35        5.06     10.89 o 
   1 -11   7       18.95       30.72      7.50 o 
   2 -11   7        0.26        5.54      4.71 o 
   3 -11   7       11.54        9.10     13.49 o 
   4 -11   7        5.80        8.09      5.98 o 
  -5 -10   7       11.68       23.14     14.11 o 
  -4 -10   7       18.62       12.50      6.15 o 
  -3 -10   7        0.21        1.08      4.95 o 
  -2 -10   7        0.58       -1.03      4.35 o 
  -1 -10   7        5.51       13.90      5.91 o 
   0 -10   7       30.90       35.05     13.12 o 
   1 -10   7      127.22      153.68     18.91 o 
   2 -10   7       14.84       14.01      6.93 o 
   3 -10   7        1.34       -5.87      3.91 o 
   4 -10   7       62.96       66.97     10.98 o 
   5 -10   7       13.60       11.95      5.88 o 
   6 -10   7        4.78        1.81      5.43 o 
  -7  -9   7       12.71       19.06      7.92 o 
  -6  -9   7        1.47        4.70      6.68 o 
  -5  -9   7       15.26        6.19      5.49 o 
  -4  -9   7        2.05        5.08      4.75 o 
  -3  -9   7        3.92       -0.42      3.95 o 
  -2  -9   7        1.35        0.92      5.45 o 
  -1  -9   7      125.74      134.54     16.99 o 
   0  -9   7       36.22       49.96     14.23 o 
   1  -9   7       20.23       17.34     11.63 o 
   2  -9   7       20.72       23.10      6.07 o 
   3  -9   7        0.08        0.25      4.32 o 
   4  -9   7        5.80        4.41      4.32 o 
   5  -9   7        0.07        2.88      4.82 o 
   6  -9   7        2.04        4.28      5.21 o 
   7  -9   7        4.12       10.40      6.68 o 
  -7  -8   7        0.45        4.95      6.19 o 
  -6  -8   7        0.05       -4.73      4.95 o 
  -5  -8   7        4.91       12.56      4.91 o 
  -4  -8   7      105.25       75.46     36.26 o 
  -3  -8   7        2.36       -3.99      4.21 o 
  -2  -8   7       16.73       12.86      7.43 o 
  -1  -8   7       56.86       54.78      8.88 o 
   0  -8   7        0.30        3.80      3.98 o 
   1  -8   7       11.37       16.79      5.13 o 
   2  -8   7        0.97       -1.86      8.29 o 
   3  -8   7        0.22        2.93      3.68 o 
   4  -8   7        0.01        1.99      4.06 o 
   5  -8   7        1.50       -1.93      3.65 o 
   6  -8   7        9.56        7.92      7.92 o 
   7  -8   7        4.04       -1.73      4.95 o 
   8  -8   7        1.86        3.22      6.44 o 
  -8  -7   7        0.50        3.22      5.69 o 
  -7  -7   7        6.59        9.16      6.19 o 
  -6  -7   7       31.01       22.80     19.68 o 
  -5  -7   7      162.38      183.16     28.22 o 
  -4  -7   7       36.58       27.63     16.95 o 
  -3  -7   7      110.55      120.79     19.55 o 
  -2  -7   7      184.87      163.11     25.00 o 
  -1  -7   7       98.79      102.78     28.83 o 
   0  -7   7        0.07       -1.86      3.25 o 
   1  -7   7        2.97        2.74      3.38 o 
   2  -7   7        5.41        4.70      3.80 o 
   3  -7   7      127.12      131.34     44.18 o 
   4  -7   7      105.27      112.48     14.45 o 
   5  -7   7        8.11        0.75      5.45 o 
   6  -7   7       37.85       43.82     12.75 o 
   7  -7   7        0.50       -0.74      5.45 o 
   8  -7   7        0.26       12.62      6.93 o 
  -9  -6   7        9.43        3.47      7.67 o 
  -8  -6   7       10.09       10.64      7.43 o 
  -7  -6   7       24.93       20.30      7.92 o 
  -6  -6   7      107.67       73.34     48.14 o 
  -5  -6   7       24.94       14.52     12.13 o 
  -4  -6   7        5.24        2.92      3.93 o 
  -3  -6   7        6.81       13.44      6.68 o 
  -2  -6   7        0.06        0.75      3.16 o 
  -1  -6   7       30.87       34.40      7.80 o 
   0  -6   7      151.78      145.25     23.88 o 
   1  -6   7       84.19       89.93     16.34 o 
   2  -6   7        0.65        0.35      3.30 o 
   3  -6   7      126.37      136.12     42.08 o 
   4  -6   7       17.27       16.59      5.06 o 
   5  -6   7        1.02        6.49      4.13 o 
   6  -6   7       15.74        7.67      5.20 o 
   7  -6   7       38.95       51.73     11.63 o 
   8  -6   7        5.17       -3.96      4.70 o 
   9  -6   7        0.87        3.22      6.44 o 
  -9  -5   7       15.56       31.19     10.15 o 
  -8  -5   7        3.04       -2.72      5.94 o 
  -7  -5   7       55.20       49.25     10.89 o 
  -6  -5   7        1.75        5.07      4.08 o 
  -5  -5   7        3.30        3.99      4.08 o 
  -4  -5   7       19.00       11.43      4.34 o 
  -3  -5   7       56.01       63.93     18.44 o 
  -2  -5   7        6.34        0.42      2.97 o 
  -1  -5   7        0.15       -3.71      4.33 o 
   0  -5   7        1.77       -0.70      2.74 o 
   1  -5   7      277.95      298.00     31.79 o 
   2  -5   7        0.70       -0.74      2.46 o 
   3  -5   7       88.99       91.21     11.41 o 
   4  -5   7      238.53      231.67     39.11 o 
   5  -5   7        4.25        6.16      3.93 o 
   6  -5   7      101.38       98.26     16.58 o 
   7  -5   7        0.15        3.22      5.20 o 
   8  -5   7        0.88       -4.46      4.70 o 
   9  -5   7        0.37       -0.50      6.44 o 
 -10  -4   7        0.00        2.97      7.92 o 
  -9  -4   7        0.36       -2.97      6.68 o 
  -8  -4   7        0.95        2.97      5.69 o 
  -7  -4   7      185.86      198.75     30.20 o 
  -6  -4   7       32.52       18.32      4.81 o 
  -5  -4   7       56.35       50.64     11.63 o 
  -4  -4   7       11.29       16.30      4.26 o 
  -3  -4   7      137.44      144.35     33.79 o 
  -2  -4   7      195.60      237.72     25.62 o 
  -1  -4   7       46.13       47.71      6.96 o 
   0  -4   7       64.55       71.26      9.22 o 
   1  -4   7        0.72       -3.48      2.32 o 
   2  -4   7      124.99      147.98     16.76 o 
   3  -4   7        3.80        6.27      3.22 o 
   4  -4   7        0.12        1.58      2.96 o 
   5  -4   7       21.27       30.87     10.89 o 
   6  -4   7      266.23      264.09     38.36 o 
   7  -4   7       16.02       10.89      6.44 o 
   8  -4   7        8.16       10.15      6.19 o 
   9  -4   7        0.00        5.69      6.93 o 
  10  -4   7        0.76       -7.67      6.68 o 
 -10  -3   7       33.37       28.46     10.40 o 
  -9  -3   7        0.60        2.23      6.68 o 
  -8  -3   7        2.24       14.60      6.93 o 
  -7  -3   7       32.55       28.71      8.42 o 
  -6  -3   7        0.01       -0.56      3.33 o 
  -5  -3   7      198.70      207.66     30.20 o 
  -4  -3   7        6.23       -0.74      4.33 o 
  -3  -3   7       64.51       69.72     15.03 o 
  -2  -3   7        5.66        2.52      6.78 o 
  -1  -3   7      170.17      154.64     44.53 o 
   0  -3   7        0.48       -1.21      2.29 o 
   1  -3   7       60.79       78.19      9.86 o 
   2  -3   7       40.27       42.11     12.75 o 
   3  -3   7      162.91      176.53     19.56 o 
   4  -3   7       16.77       13.60      4.83 o 
   5  -3   7       50.80       39.00      6.70 o 
   6  -3   7        3.42       -1.49      3.96 o 
   7  -3   7        3.62       10.89      5.94 o 
   8  -3   7       38.74       61.88     12.87 o 
   9  -3   7       10.75       15.59      6.68 o 
  10  -3   7        0.14        7.43      6.68 o 
 -10  -2   7       36.18       39.99      9.65 o 
  -9  -2   7        1.12        1.77      3.45 o 
  -8  -2   7       74.58       81.06      9.68 o 
  -7  -2   7       27.54       25.26      5.14 o 
  -6  -2   7        1.09        5.24      2.44 o 
  -5  -2   7      649.72      642.53     50.40 o 
  -4  -2   7      197.54      196.89     31.26 o 
  -3  -2   7      658.17      683.20     53.51 o 
  -2  -2   7        9.26        7.73      1.88 o 
  -1  -2   7        0.00       -2.43      5.39 o 
   0  -2   7       15.03       12.77      6.19 o 
   1  -2   7      129.20      138.35     13.50 o 
   2  -2   7       59.82       63.20      5.85 o 
   3  -2   7       84.41       90.02      7.95 o 
   4  -2   7        0.33       -0.58      2.18 o 
   5  -2   7       20.66       17.98      3.11 o 
   6  -2   7       48.47       50.21      6.66 o 
   7  -2   7       10.21        7.98      3.56 o 
   8  -2   7       36.92       44.00      6.94 o 
   9  -2   7        3.29        6.30      3.91 o 
  10  -2   7        2.00        1.70      4.11 o 
 -10  -1   7        0.04        5.78      5.82 o 
  -9  -1   7        9.29        9.36      4.28 o 
  -8  -1   7      607.52      627.99     58.04 o 
  -7  -1   7      132.07      149.14     15.29 o 
  -6  -1   7       19.77       26.23      4.51 o 
  -5  -1   7      759.72      740.31     58.47 o 
  -4  -1   7        3.70        5.14      2.08 o 
  -3  -1   7       86.37       81.28      7.36 o 
  -2  -1   7      531.78      536.98     42.37 o 
  -1  -1   7       37.42       38.00      4.05 o 
   0  -1   7      129.16      172.34     14.14 o 
   1  -1   7      205.30      216.68     17.40 o 
   2  -1   7      453.12      403.85     32.08 o 
   3  -1   7     1389.42     1406.99    109.84 o 
   4  -1   7       51.77       52.87      5.46 o 
   5  -1   7        9.05       14.42      2.72 o 
   6  -1   7      117.47      132.60     13.50 o 
   7  -1   7       12.10       17.32      4.22 o 
   8  -1   7        2.02        0.50      3.47 o 
   9  -1   7       41.62       42.71      8.66 o 
  10  -1   7        1.78        4.43      4.29 o 
 -10   0   7       38.19       39.31      6.97 o 
  -9   0   7        0.42        1.39      3.45 o 
  -8   0   7      359.83      428.89     40.21 o 
  -7   0   7        0.89        1.48      2.57 o 
  -6   0   7       74.41       67.81      6.74 o 
  -5   0   7       52.68       56.41      5.79 o 
  -4   0   7      197.85      189.28     15.58 o 
  -3   0   7       37.86       47.19      7.08 o 
  -2   0   7        5.76        2.39      1.89 o 
  -1   0   7       21.08       28.97      3.41 o 
   0   0   7       21.51       23.50      5.49 o 
   1   0   7       27.32       41.46      4.19 o 
   2   0   7      151.11      166.39     13.70 o 
   3   0   7      305.77      341.02     27.38 o 
   4   0   7       48.81       62.93      7.25 o 
   5   0   7       20.86       25.43      3.95 o 
   6   0   7       65.75       79.53      9.23 o 
   7   0   7       52.39       47.95      6.77 o 
   8   0   7       97.41      117.64     13.14 o 
   9   0   7        1.32        3.28      3.76 o 
  10   0   7        1.37       -1.90      3.98 o 
 -10   1   7       27.98       23.02      7.18 o 
  -9   1   7       13.24       19.44      4.72 o 
  -8   1   7        1.73       12.30      4.09 o 
  -7   1   7      133.20      146.44     13.10 o 
  -6   1   7       18.05       15.85      4.90 o 
  -5   1   7       35.19       41.92      5.33 o 
  -4   1   7       18.45       32.39      4.31 o 
  -3   1   7       38.57       38.36      4.44 o 
  -2   1   7        1.81        0.37      1.48 o 
  -1   1   7      643.45      641.46     50.32 o 
   0   1   7      396.32      394.05     31.08 o 
   1   1   7      144.62      150.68     12.58 o 
   2   1   7        2.11        3.96      1.67 o 
   3   1   7      336.04      303.07     24.21 o 
   4   1   7      160.07      157.60     13.23 o 
   5   1   7      309.58      321.04     24.94 o 
   6   1   7       18.06       19.14      4.29 o 
   7   1   7        2.56        4.66      3.41 o 
   8   1   7        0.03       -3.11      2.88 o 
   9   1   7        4.07        8.04      4.55 o 
  10   1   7        1.74        1.31      4.29 o 
 -10   2   7       35.54       37.87      9.90 o 
  -9   2   7       27.16       35.89      8.42 o 
  -8   2   7       15.99       19.06      6.19 o 
  -7   2   7       90.37       94.51     14.36 o 
  -6   2   7     1082.57     1015.78    159.89 o 
  -5   2   7       23.79       18.42      4.26 o 
  -4   2   7       29.73       30.54      3.91 o 
  -3   2   7       39.75       33.53      3.86 o 
  -2   2   7       40.21       42.50      6.05 o 
  -1   2   7       12.76       13.03      2.37 o 
   0   2   7      468.59      466.73     37.08 o 
   1   2   7       87.97       85.41      7.59 o 
   2   2   7       20.95       30.94      4.76 o 
   3   2   7      178.47      173.23     14.44 o 
   4   2   7        0.33       -2.06      1.64 o 
   5   2   7       48.02       41.93      5.86 o 
   6   2   7       84.75       97.37     10.91 o 
   7   2   7       82.99       92.96     10.91 o 
   8   2   7        9.38        5.34      5.07 o 
   9   2   7       25.54       31.80      7.80 o 
  10   2   7        1.79       -5.53      3.69 o 
 -10   3   7       40.35       23.02      7.67 o 
  -9   3   7        1.77        7.43      5.69 o 
  -8   3   7       25.99       27.47      7.67 o 
  -7   3   7       70.21       64.27      8.86 o 
  -6   3   7       32.96       34.37      6.68 o 
  -5   3   7      291.06      273.47     27.35 o 
  -4   3   7       12.47       14.58      3.74 o 
  -3   3   7        3.66        6.89      3.11 o 
  -2   3   7        0.61        2.21      2.56 o 
  -1   3   7       25.39       35.48      5.45 o 
   0   3   7      300.21      300.87     30.02 o 
   1   3   7        7.13        8.30      3.09 o 
   2   3   7       78.78       83.55      7.76 o 
   3   3   7       25.71       31.09      3.99 o 
   4   3   7      241.57      241.27     19.62 o 
   5   3   7        0.19        1.38      3.22 o 
   6   3   7       77.60       83.15      9.80 o 
   7   3   7      101.20      114.55     12.94 o 
   8   3   7        1.14       -0.01      3.74 o 
   9   3   7        2.79        6.02      4.51 o 
 -10   4   7        0.21        4.21      6.44 o 
  -9   4   7        2.85       -2.23      4.70 o 
  -8   4   7        1.83       -5.94      3.96 o 
  -7   4   7       50.26       58.84     10.15 o 
  -6   4   7       74.71       70.82      9.50 o 
  -5   4   7       96.54       86.61     10.75 o 
  -4   4   7      265.44      233.92     23.25 o 
  -3   4   7      281.96      295.40     29.61 o 
  -2   4   7       93.12       94.17     11.03 o 
  -1   4   7      178.42      167.57     17.87 o 
   0   4   7      451.49      368.20     36.32 o 
   1   4   7       11.23       10.80      3.37 o 
   2   4   7      314.01      316.28     31.86 o 
   3   4   7       11.71       16.19      4.34 o 
   4   4   7      122.31      126.71     20.79 o 
   5   4   7        7.40        8.66      4.95 o 
   6   4   7        6.13        5.84      3.56 o 
   7   4   7        0.24       -0.19      3.38 o 
   8   4   7       18.34       31.30     13.61 o 
   9   4   7        5.95        3.69      6.19 o 
  -9   5   7        0.07       -1.24      5.20 o 
  -8   5   7        4.63        9.16      5.94 o 
  -7   5   7       21.88       29.41      6.22 o 
  -6   5   7        7.31       10.23      4.39 o 
  -5   5   7       15.76       21.68      4.94 o 
  -4   5   7        0.10        1.07      3.96 o 
  -3   5   7       13.22       10.43      3.82 o 
  -2   5   7        0.82       -2.17      2.36 o 
  -1   5   7      423.49      437.85     70.79 o 
   0   5   7      935.00      890.13     86.91 o 
   1   5   7       12.27       12.38      5.94 o 
   2   5   7       11.41        9.41      4.46 o 
   3   5   7       95.65       87.30     10.76 o 
   4   5   7       51.38       45.84      7.25 o 
   5   5   7       10.69       10.89      5.45 o 
   6   5   7      213.85      221.77     30.20 o 
   7   5   7        5.12       10.64      6.44 o 
   8   5   7       12.59        7.18      6.68 o 
  -9   6   7        2.26        4.95      5.94 o 
  -8   6   7        1.81       -7.05      4.70 o 
  -7   6   7        0.09        8.25      4.61 o 
  -6   6   7      107.60      100.05     12.65 o 
  -5   6   7       20.40       32.58      6.30 o 
  -4   6   7       81.29      105.92     12.71 o 
  -3   6   7       11.24       15.33      4.49 o 
  -2   6   7       97.39      110.07     12.89 o 
  -1   6   7      296.44      311.45     30.97 o 
   0   6   7     1302.05     1337.18    128.77 o 
   1   6   7      127.76      142.12     15.80 o 
   2   6   7       86.21       74.35      9.57 o 
   3   6   7      161.47      175.77     29.33 o 
   4   6   7       13.30       20.89      5.22 o 
   5   6   7       18.57       12.62      5.94 o 
   6   6   7      156.61      183.41     26.24 o 
   7   6   7       82.72       87.37     15.35 o 
   8   6   7        0.65       -0.50      6.93 o 
  -8   7   7        1.73       -0.99      5.20 o 
  -7   7   7       12.62       15.12      6.56 o 
  -6   7   7       28.33       52.10      8.68 o 
  -5   7   7       19.02       25.88     10.64 o 
  -4   7   7       52.48       73.35     10.15 o 
  -3   7   7       44.75       46.13      7.64 o 
  -2   7   7        0.65       -0.99      2.97 o 
  -1   7   7        2.95        4.73      3.27 o 
   0   7   7       11.81        6.03      3.58 o 
   1   7   7       53.09       60.21      8.44 o 
   2   7   7      120.49      118.49     13.97 o 
   3   7   7        0.00        1.73      3.30 o 
   4   7   7       26.78       27.49      5.95 o 
   5   7   7       22.33       14.11      6.68 o 
   6   7   7        6.07       -0.50      5.45 o 
   7   7   7       12.92       22.28      8.42 o 
  -7   8   7       21.24       36.05      7.31 o 
  -6   8   7       21.86       28.90      6.68 o 
  -5   8   7        0.04       -0.97      3.30 o 
  -4   8   7       26.47       45.38      9.65 o 
  -3   8   7        8.56        7.63      7.67 o 
  -2   8   7        5.56        6.35      3.66 o 
  -1   8   7        7.83       10.75     12.00 o 
   0   8   7        4.88       -1.49      5.82 o 
   1   8   7      125.63      105.69     16.09 o 
   2   8   7       10.21        9.94      4.44 o 
   3   8   7        2.71        8.67      5.45 o 
   4   8   7        9.04       11.78      6.81 o 
   5   8   7        7.75        5.69      5.94 o 
   6   8   7        7.38        4.46      6.68 o 
  -6   9   7        3.12       16.78      6.64 o 
  -5   9   7       24.74       35.23      7.61 o 
  -4   9   7        1.12       -2.66      6.06 o 
  -3   9   7        0.03       -2.46      4.08 o 
  -2   9   7        1.39       -3.35      3.93 o 
  -1   9   7        0.01       -4.91      4.70 o 
   0   9   7       24.71       18.26      5.58 o 
   1   9   7        1.00       -3.86      3.85 o 
   2   9   7        1.65       -3.15      4.16 o 
   3   9   7       21.78       14.91      5.28 o 
   4   9   7        1.40       -1.49      5.69 o 
   5   9   7       23.85       16.83      8.66 o 
  -4  10   7       14.73       17.30      5.99 o 
  -3  10   7        1.03        6.01      5.42 o 
  -2  10   7        0.28        1.10      5.94 o 
  -1  10   7        0.01        1.29      4.72 o 
   0  10   7        8.70        6.48      4.83 o 
   1  10   7       32.89       33.71      7.41 o 
   2  10   7       13.00       12.77      6.24 o 
   3  10   7       14.42       18.89      6.59 o 
  -2 -11   8        0.10        2.64      5.49 o 
  -1 -11   8        2.75        6.34      5.70 o 
   0 -11   8        0.75        3.47      5.43 o 
   1 -11   8        2.77       -6.78      4.52 o 
   2 -11   8        0.48        1.19      4.47 o 
  -4 -10   8        0.08        4.70      5.27 o 
  -3 -10   8        1.55        1.16      5.94 o 
  -2 -10   8        0.80        4.83      4.65 o 
  -1 -10   8        9.23        8.58      8.79 o 
   0 -10   8       18.64       35.06     18.32 o 
   1 -10   8        0.64        4.81      5.13 o 
   2 -10   8        4.51        8.19      5.24 o 
   3 -10   8       16.60       20.98     11.26 o 
   4 -10   8        1.05        1.57      5.15 o 
   5 -10   8       17.50       24.74      7.57 o 
  -6  -9   8        1.66        4.03      5.37 o 
  -5  -9   8        1.39        1.90      6.44 o 
  -4  -9   8       22.63       20.24     21.04 o 
  -3  -9   8        9.94       14.60      7.67 o 
  -2  -9   8       33.28       31.61      7.83 o 
  -1  -9   8        4.52        7.67      5.11 o 
   0  -9   8       22.72       12.24     10.02 o 
   1  -9   8      156.67      199.78     23.61 o 
   2  -9   8       41.37       50.17      9.22 o 
   3  -9   8        6.57       11.06      5.53 o 
   4  -9   8       51.46       53.93      9.71 o 
   5  -9   8        5.64        2.33      5.13 o 
   6  -9   8        2.37        1.24      5.45 o 
  -7  -8   8        4.45       13.12      7.18 o 
  -6  -8   8        0.36        1.49      5.09 o 
  -5  -8   8        9.53       10.50      7.30 o 
  -4  -8   8       14.06        1.57      4.43 o 
  -3  -8   8      125.58      127.49     40.84 o 
  -2  -8   8      265.41      161.13     30.94 o 
  -1  -8   8        3.26       -4.32      3.84 o 
   0  -8   8       97.88      110.71     26.85 o 
   1  -8   8       26.11       25.95      6.45 o 
   2  -8   8       32.92       40.32     18.56 o 
   3  -8   8        0.36        4.42      4.08 o 
   4  -8   8        9.66        3.88      4.63 o 
   5  -8   8       10.05       17.60      5.88 o 
   6  -8   8        5.77       -5.20      4.70 o 
   7  -8   8        0.73        3.71      5.94 o 
  -8  -7   8       10.03       11.63      7.92 o 
  -7  -7   8        0.11        5.20      6.93 o 
  -6  -7   8       34.52       14.50     12.25 o 
  -5  -7   8        2.84       -4.54      3.54 o 
  -4  -7   8        3.10        6.04      4.46 o 
  -3  -7   8       39.28       35.67     20.17 o 
  -2  -7   8       19.81       18.76      5.43 o 
  -1  -7   8       87.63       91.91     23.39 o 
   0  -7   8        5.35        6.90      3.94 o 
   1  -7   8       44.06       59.94     15.84 o 
   2  -7   8        3.29       -0.80      3.60 o 
   3  -7   8       16.85       10.60     12.50 o 
   4  -7   8       52.05       47.45      8.32 o 
   5  -7   8        0.72       -2.71      3.20 o 
   6  -7   8        5.13        1.49      5.45 o 
   7  -7   8        5.79       22.52      8.42 o 
   8  -7   8       24.27       14.36      7.43 o 
  -8  -6   8        4.20       13.86      7.67 o 
  -7  -6   8        1.08       -0.74      5.20 o 
  -6  -6   8        7.96        3.64      5.13 o 
  -5  -6   8        9.18        9.06      8.54 o 
  -4  -6   8        5.43       11.29      5.45 o 
  -3  -6   8       87.28       93.95     12.16 o 
  -2  -6   8       14.08       11.11      4.57 o 
  -1  -6   8       75.42       87.80     11.34 o 
   0  -6   8       72.88       81.45     10.88 o 
   1  -6   8       33.72       32.42      6.50 o 
   2  -6   8       83.68       76.62     10.53 o 
   3  -6   8        9.58        6.63      3.85 o 
   4  -6   8       74.03       70.86     19.31 o 
   5  -6   8       14.82        4.60      5.32 o 
   6  -6   8       46.27       57.17     12.13 o 
   7  -6   8        2.96        0.99      5.45 o 
   8  -6   8        0.10        5.45      5.69 o 
  -9  -5   8        0.05       -2.48      6.93 o 
  -8  -5   8        0.26       11.63      7.43 o 
  -7  -5   8        0.41        0.00      4.70 o 
  -6  -5   8        8.51        6.81     10.27 o 
  -5  -5   8       61.47       59.85     20.79 o 
  -4  -5   8        0.88        2.34      4.33 o 
  -3  -5   8        3.65       -2.63      3.25 o 
  -2  -5   8        6.15        4.14      4.70 o 
  -1  -5   8       22.58       23.99      5.17 o 
   0  -5   8       63.36       62.22      8.60 o 
   1  -5   8       58.58       58.62      8.68 o 
   2  -5   8       71.63       67.22      9.51 o 
   3  -5   8       95.42      100.44     12.78 o 
   4  -5   8       10.02        5.29      3.82 o 
   5  -5   8       33.23       37.98     12.25 o 
   6  -5   8       36.50       16.83      6.93 o 
   7  -5   8        2.21        2.23      4.95 o 
   8  -5   8        1.16       -4.21      4.70 o 
   9  -5   8        5.44        1.73      6.93 o 
  -9  -4   8        0.79        0.99      6.44 o 
  -8  -4   8       13.39       19.06      8.42 o 
  -7  -4   8        0.47        0.25      5.20 o 
  -6  -4   8       10.98       -2.75      4.08 o 
  -5  -4   8      127.64      123.51     20.05 o 
  -4  -4   8       77.89       62.46     12.87 o 
  -3  -4   8       36.02       27.90      7.55 o 
  -2  -4   8      101.36      117.40     14.15 o 
  -1  -4   8       12.24       10.71      4.46 o 
   0  -4   8       28.79       27.61      5.53 o 
   1  -4   8      302.26      320.82     34.36 o 
   2  -4   8       92.70      115.65     24.50 o 
   3  -4   8       33.77       44.61      8.79 o 
   4  -4   8       11.32       12.86      4.22 o 
   5  -4   8        2.97       -3.16      6.81 o 
   6  -4   8        2.45       -3.47      4.21 o 
   7  -4   8       17.27       20.79      7.67 o 
   8  -4   8        5.13       -5.20      5.45 o 
   9  -4   8        0.22       -3.71      4.95 o 
  -9  -3   8        8.01       18.07      8.42 o 
  -8  -3   8       30.27       25.74      8.17 o 
  -7  -3   8        6.90        5.06      4.16 o 
  -6  -3   8       21.69       10.52      4.38 o 
  -5  -3   8      197.26      105.69     20.05 o 
  -4  -3   8       28.94       17.38     17.75 o 
  -3  -3   8        7.70       13.63      4.38 o 
  -2  -3   8       92.03       84.14     27.82 o 
  -1  -3   8      150.06      140.95     31.94 o 
   0  -3   8       37.41       34.52      9.48 o 
   1  -3   8      135.09      149.61     17.11 o 
   2  -3   8        1.43        4.79      3.09 o 
   3  -3   8        3.02        3.16      3.11 o 
   4  -3   8        0.83       -1.58      2.88 o 
   5  -3   8       19.95       18.58      5.82 o 
   6  -3   8      181.36      211.13     31.68 o 
   7  -3   8       76.81       70.54     13.86 o 
   8  -3   8        8.81       16.34      7.18 o 
   9  -3   8       21.24       25.99      8.66 o 
 -10  -2   8       15.64       15.10      8.66 o 
  -9  -2   8        0.03        6.93      6.93 o 
  -8  -2   8      132.68      153.46     24.50 o 
  -7  -2   8        5.76        9.61      5.57 o 
  -6  -2   8      174.96      164.98     41.33 o 
  -5  -2   8      375.45      377.81     40.10 o 
  -4  -2   8       19.66       20.27     10.44 o 
  -3  -2   8      220.71      242.57     26.35 o 
  -2  -2   8      612.66      646.29     66.96 o 
  -1  -2   8        5.43        5.65      4.27 o 
   0  -2   8      134.44      145.90     44.19 o 
   1  -2   8        6.24        4.24      9.81 o 
   2  -2   8      132.98      117.64     15.77 o 
   3  -2   8        0.09        2.18      8.39 o 
   4  -2   8       13.01       15.43      4.36 o 
   5  -2   8      117.54      115.94     16.71 o 
   6  -2   8      109.57      118.06     19.31 o 
   7  -2   8       33.84       24.50      8.17 o 
   8  -2   8       50.95       57.17     12.38 o 
   9  -2   8       17.87       14.36      7.18 o 
 -10  -1   8        4.41        8.17      8.17 o 
  -9  -1   8       21.63       36.63     10.40 o 
  -8  -1   8       23.31       21.95      4.88 o 
  -7  -1   8      104.35      100.35     19.83 o 
  -6  -1   8      268.37      265.21     25.23 o 
  -5  -1   8      383.66      400.64     32.15 o 
  -4  -1   8       20.55       24.12      5.80 o 
  -3  -1   8        2.33        0.58      1.85 o 
  -2  -1   8        1.52        1.34      1.63 o 
  -1  -1   8       86.48       85.00      7.71 o 
   0  -1   8       54.78       64.94      6.23 o 
   1  -1   8       49.07       63.21      6.05 o 
   2  -1   8        0.29        0.89      2.51 o 
   3  -1   8       67.34       62.68     11.77 o 
   4  -1   8      158.35      139.76     11.90 o 
   5  -1   8      409.11      442.53     35.50 o 
   6  -1   8       16.01       25.92      4.79 o 
   7  -1   8       13.30       20.75      4.62 o 
   8  -1   8       55.32       50.14      7.42 o 
   9  -1   8        0.05       -1.93      3.41 o 
 -10   0   8        0.59        3.75      4.46 o 
  -9   0   8       22.82       33.75     13.24 o 
  -8   0   8      205.54      226.17     22.45 o 
  -7   0   8        8.72        7.71      2.98 o 
  -6   0   8        0.20       -0.13      3.59 o 
  -5   0   8        1.84        2.75      2.19 o 
  -4   0   8        8.60       10.46      6.58 o 
  -3   0   8       10.35        9.41      2.45 o 
  -2   0   8      219.80      247.99     20.04 o 
  -1   0   8       65.15       63.29      6.11 o 
   0   0   8        0.77       -1.02      1.86 o 
   1   0   8      147.41      156.68     13.06 o 
   2   0   8       58.83       70.00      6.67 o 
   3   0   8        6.06        2.21      1.87 o 
   4   0   8       19.51       18.03      3.28 o 
   5   0   8       49.84       51.04      6.59 o 
   6   0   8       13.99       19.12      4.29 o 
   7   0   8       46.74       49.78      7.34 o 
   8   0   8       10.31       13.94      4.40 o 
   9   0   8        6.87       12.05      4.72 o 
 -10   1   8       10.34       -4.21      5.20 o 
  -9   1   8        0.27       -3.71      4.95 o 
  -8   1   8        6.01       15.35      5.69 o 
  -7   1   8      204.60      200.50     20.34 o 
  -6   1   8        4.96        7.32      2.57 o 
  -5   1   8       61.92       63.56      6.51 o 
  -4   1   8       68.28       72.87      7.09 o 
  -3   1   8      145.60      169.35     14.03 o 
  -2   1   8        0.81        2.78      1.81 o 
  -1   1   8        2.98        3.50      2.38 o 
   0   1   8        2.43        0.58      2.26 o 
   1   1   8       17.22       16.17      3.58 o 
   2   1   8      416.65      399.80     31.88 o 
   3   1   8       87.44       92.97      8.49 o 
   4   1   8      100.46      104.22      9.42 o 
   5   1   8       40.14       41.94      6.10 o 
   6   1   8        0.59       -3.31      2.78 o 
   7   1   8      165.22      188.44     18.76 o 
   8   1   8       13.28       15.86      5.69 o 
   9   1   8        0.31        8.72      4.81 o 
 -10   2   8       51.86       75.00     14.11 o 
  -9   2   8        0.28       -1.73      4.95 o 
  -8   2   8       60.24       67.08     11.88 o 
  -7   2   8      210.54      192.79     20.68 o 
  -6   2   8        7.42        9.19      4.58 o 
  -5   2   8       28.33       31.07      5.49 o 
  -4   2   8       41.34       45.05      8.42 o 
  -3   2   8        1.02        3.99      2.55 o 
  -2   2   8      260.80      226.55     23.06 o 
  -1   2   8       84.13       95.93     10.98 o 
   0   2   8        7.20       10.45      3.02 o 
   1   2   8      102.76      101.27      8.95 o 
   2   2   8       71.36       78.80      7.19 o 
   3   2   8        8.47        8.55      2.88 o 
   4   2   8        9.96       10.36      2.92 o 
   5   2   8        3.84       -0.71      2.61 o 
   6   2   8       36.73       34.57      5.77 o 
   7   2   8        0.12        2.49      3.58 o 
   8   2   8        5.97        1.49      3.98 o 
   9   2   8        5.87        0.11      6.06 o 
  -9   3   8        6.06       -1.24      4.95 o 
  -8   3   8        3.19       -3.47      4.70 o 
  -7   3   8       10.25        6.56      3.52 o 
  -6   3   8       16.22       10.31      4.03 o 
  -5   3   8       80.49       82.25     14.48 o 
  -4   3   8        9.34       10.44      3.60 o 
  -3   3   8        0.47        2.25      2.96 o 
  -2   3   8        0.83       -2.27      3.34 o 
  -1   3   8      194.29      187.93     19.53 o 
   0   3   8      190.53      155.70     16.74 o 
   1   3   8       11.99       11.33      3.32 o 
   2   3   8        5.03        2.02      3.09 o 
   3   3   8      345.74      322.54     32.29 o 
   4   3   8      149.82      137.14     12.19 o 
   5   3   8        1.93       -0.86      2.67 o 
   6   3   8      220.49      220.08     21.73 o 
   7   3   8        2.81       -1.43      3.41 o 
   8   3   8       20.07       19.52      5.34 o 
   9   3   8        7.78        5.36      6.56 o 
  -9   4   8        2.28        4.46      6.19 o 
  -8   4   8       19.84       20.30      6.93 o 
  -7   4   8      158.44      167.40     18.67 o 
  -6   4   8        0.42        3.66      9.41 o 
  -5   4   8      356.19      336.92     34.07 o 
  -4   4   8      320.39      353.05     35.20 o 
  -3   4   8       99.86      108.64     27.10 o 
  -2   4   8        7.70       12.13      5.57 o 
  -1   4   8       44.50       55.14     10.40 o 
   0   4   8        0.69       -1.73      2.97 o 
   1   4   8        6.46       12.62      3.72 o 
   2   4   8      102.64       99.29     11.18 o 
   3   4   8      526.13      548.17     53.81 o 
   4   4   8      168.29      160.44     20.05 o 
   5   4   8       56.84       54.45     10.64 o 
   6   4   8      110.18      136.87     20.30 o 
   7   4   8       13.43       18.07      6.93 o 
   8   4   8        0.08       -5.69      6.19 o 
  -9   5   8       20.95       32.42      9.16 o 
  -7   5   8        1.04        4.87      6.31 o 
  -6   5   8        0.00        3.19      5.57 o 
  -5   5   8        6.46        7.15      5.20 o 
  -4   5   8      101.88       84.97     10.75 o 
  -3   5   8       73.54       73.75      9.79 o 
  -2   5   8       49.39       33.66      9.28 o 
  -1   5   8      236.88      224.85     23.42 o 
   0   5   8      108.42      110.25     12.99 o 
   1   5   8      183.60      173.68     18.65 o 
   2   5   8      405.23      391.78     39.00 o 
   3   5   8      159.39      134.01     17.57 o 
   4   5   8       13.50        5.18      3.91 o 
   5   5   8      133.33      124.25     18.81 o 
   6   5   8       16.69       13.37      6.93 o 
   7   5   8        1.99        1.98      6.19 o 
   8   5   8       56.44       56.18     12.62 o 
  -8   6   8        6.93       11.63      6.19 o 
  -7   6   8        5.84       10.87      5.35 o 
  -6   6   8        3.17       -2.52      3.56 o 
  -5   6   8       11.61       16.63      9.28 o 
  -4   6   8       47.59       44.41      7.41 o 
  -3   6   8        1.50        1.64      5.32 o 
  -2   6   8        1.82        4.62      8.79 o 
  -1   6   8      155.55      143.05     16.27 o 
   0   6   8      136.77      140.80     16.01 o 
   1   6   8       29.78       39.93      6.87 o 
   2   6   8      134.35      140.01     15.98 o 
   3   6   8        9.28       10.93      5.82 o 
   4   6   8        0.05        9.26     10.64 o 
   5   6   8       53.89       57.67     11.63 o 
   6   6   8       26.19       46.04     10.89 o 
   7   6   8       21.13       16.58      8.17 o 
  -7   7   8        0.14       -5.90      4.35 o 
  -6   7   8       26.55       26.65      6.18 o 
  -5   7   8        3.31       -5.34      3.56 o 
  -4   7   8       45.00       46.87      7.72 o 
  -3   7   8        0.06        0.09      3.34 o 
  -2   7   8       17.29       15.96      4.90 o 
  -1   7   8        4.11       -0.09      3.18 o 
   0   7   8       38.63       33.24      6.59 o 
   1   7   8       20.27       24.75      5.58 o 
   2   7   8       11.92        9.65      4.20 o 
   3   7   8       71.43       80.40     15.59 o 
   4   7   8       24.23       19.21      7.43 o 
   5   7   8        4.01        7.92      5.94 o 
   6   7   8        1.53        8.17      7.18 o 
  -6   8   8        2.82        4.54      5.45 o 
  -5   8   8       10.30       12.28     10.77 o 
  -4   8   8        0.39        2.57      3.97 o 
  -3   8   8       14.67       11.65      6.44 o 
  -2   8   8       44.54       53.56      8.79 o 
  -1   8   8        4.42        1.34      5.57 o 
   0   8   8        1.46        1.73      5.69 o 
   1   8   8      108.76      115.49     15.22 o 
   2   8   8       56.20       59.09      9.16 o 
   3   8   8        0.00        2.38      4.30 o 
   4   8   8        9.02        5.20      5.69 o 
   5   8   8        1.65        2.48      5.45 o 
  -5   9   8        9.44        8.58      5.49 o 
  -4   9   8        0.40        2.54      6.56 o 
  -3   9   8       49.07       58.53      9.34 o 
  -2   9   8        7.31        3.75      4.46 o 
  -1   9   8       22.49       33.28      7.05 o 
   0   9   8        0.50       -1.14      3.82 o 
   1   9   8        2.82       -3.59      3.82 o 
   2   9   8        5.58        6.98      4.18 o 
   3   9   8        0.02        6.58      4.95 o 
  -2  10   8        2.24        7.12      5.40 o 
  -1  10   8        1.54       -0.03      5.49 o 
   0  10   8       47.02       44.03      8.56 o 
   1  10   8       22.70       38.55     19.55 o 
  -3 -10   9        1.13        2.16      5.68 o 
  -2 -10   9        2.46       -3.55      4.04 o 
  -1 -10   9        9.62       10.46      6.15 o 
   0 -10   9       24.95       39.40      9.65 o 
   1 -10   9        7.55        2.32      9.28 o 
   2 -10   9        3.25        7.07      5.49 o 
   3 -10   9        1.33       -6.58     17.08 o 
  -5  -9   9        0.45        4.27     10.52 o 
  -4  -9   9        5.90        3.65      6.56 o 
  -3  -9   9        2.58        5.20      5.04 o 
  -2  -9   9        1.22       -0.34      4.40 o 
  -1  -9   9        0.60       -0.77      4.57 o 
   0  -9   9       24.25       15.25     10.40 o 
   1  -9   9       23.16       34.68      7.68 o 
   2  -9   9       88.82       71.06     11.88 o 
   3  -9   9       38.66       39.31      8.42 o 
   4  -9   9        7.61        5.16      9.41 o 
   5  -9   9       15.34        3.51      5.94 o 
  -6  -8   9       10.58       -4.40     13.61 o 
  -5  -8   9        0.08       -5.64      5.32 o 
  -4  -8   9        1.13       -1.11      4.06 o 
  -3  -8   9        6.28        3.34      4.51 o 
  -2  -8   9       10.35        6.35      6.31 o 
  -1  -8   9       13.18       16.03      7.30 o 
   0  -8   9       16.80       14.82      5.51 o 
   1  -8   9        0.27        7.47      4.47 o 
   2  -8   9       85.55       79.33     15.96 o 
   3  -8   9        0.26       -1.89      3.87 o 
   4  -8   9        0.03        3.38     11.01 o 
   5  -8   9        5.66        3.70      8.54 o 
   6  -8   9        1.59       -3.22      5.45 o 
  -7  -7   9        0.10       -5.20      6.44 o 
  -6  -7   9        0.65       -2.48      5.05 o 
  -5  -7   9        0.86       -1.98      5.11 o 
  -4  -7   9        2.82        9.10      9.16 o 
  -3  -7   9        5.85        1.89      4.38 o 
  -2  -7   9        2.73        0.03      4.77 o 
  -1  -7   9       12.70       15.46     12.99 o 
   0  -7   9       12.34        8.59      4.01 o 
   1  -7   9       31.70       36.43      7.14 o 
   2  -7   9       10.47        2.78      7.92 o 
   3  -7   9       90.25       84.17     11.95 o 
   4  -7   9       27.87       12.49     11.39 o 
   5  -7   9        0.12       -2.23      3.45 o 
   6  -7   9        1.35       -5.20      4.46 o 
   7  -7   9        0.18        5.20      6.68 o 
  -8  -6   9        0.33       -1.49      6.68 o 
  -7  -6   9       57.13       52.22     12.62 o 
  -6  -6   9       31.76       24.06     17.70 o 
  -5  -6   9       51.31       49.58     34.65 o 
  -4  -6   9        0.06        3.51      4.57 o 
  -3  -6   9       10.17       10.13      4.71 o 
  -2  -6   9        4.37        8.84      4.49 o 
  -1  -6   9       17.56       12.11     11.01 o 
   0  -6   9      103.89      116.13     14.63 o 
   1  -6   9        2.14        3.01      4.20 o 
   2  -6   9        8.16       13.46      4.94 o 
   3  -6   9       17.10       25.24      5.95 o 
   4  -6   9       65.51       51.90      8.86 o 
   5  -6   9        0.17       -2.37      5.82 o 
   6  -6   9       63.19       36.38      9.41 o 
   7  -6   9        5.37        7.18      6.19 o 
  -8  -5   9        0.48       -2.48      5.94 o 
  -7  -5   9        1.10        4.95      6.19 o 
  -6  -5   9        2.84       -1.44      4.12 o 
  -5  -5   9      111.81       95.91     53.83 o 
  -4  -5   9        4.94        7.83      4.57 o 
  -3  -5   9       15.04       10.93      4.49 o 
  -2  -5   9      138.98      113.43     14.20 o 
  -1  -5   9      196.42      185.30     24.38 o 
   0  -5   9        0.40        8.76      3.82 o 
   1  -5   9      133.25      144.03     17.22 o 
   2  -5   9       59.93       73.35     10.52 o 
   3  -5   9        0.47        6.58      4.16 o 
   4  -5   9       10.02       22.31      5.62 o 
   5  -5   9      134.91      122.91     23.14 o 
   6  -5   9        7.29        8.66      6.68 o 
   7  -5   9        4.90        3.47      6.19 o 
   8  -5   9        1.72       -5.69      6.19 o 
  -9  -4   9        1.24       -2.72      6.68 o 
  -8  -4   9        0.24       -2.97      5.69 o 
  -7  -4   9        8.06        2.63      4.82 o 
  -6  -4   9       35.23       26.56     14.85 o 
  -5  -4   9        7.03        7.96      4.57 o 
  -4  -4   9        0.35       -1.53      3.71 o 
  -3  -4   9      136.40      134.03     16.16 o 
  -2  -4   9      294.48      307.50     33.30 o 
  -1  -4   9      208.51      229.92     25.40 o 
   0  -4   9        2.27        5.09      3.56 o 
   1  -4   9        9.96       11.68      4.26 o 
   2  -4   9       33.28       40.54      7.05 o 
   3  -4   9       22.15       20.32      5.69 o 
   4  -4   9       95.04      113.37     20.05 o 
   5  -4   9       68.88       76.29     15.84 o 
   6  -4   9       13.96       14.60      6.44 o 
   7  -4   9       12.50        2.97      5.69 o 
   8  -4   9        5.86       13.86      7.18 o 
  -9  -3   9        6.94       25.00      9.41 o 
  -8  -3   9        0.49        6.93      6.93 o 
  -7  -3   9        5.60        5.70      6.56 o 
  -6  -3   9        0.32       -1.09      3.71 o 
  -5  -3   9      137.14      128.44     28.46 o 
  -4  -3   9        1.05       52.22     79.20 o 
  -3  -3   9      760.28      798.79     83.16 o 
  -2  -3   9      146.31      121.42     22.60 o 
  -1  -3   9       62.15       48.48     48.26 o 
   0  -3   9      809.68      817.22     84.82 o 
   1  -3   9      813.40      836.66     86.65 o 
   2  -3   9       34.41       46.88      7.25 o 
   3  -3   9        3.66        2.61      3.43 o 
   4  -3   9       60.57       56.38      8.38 o 
   5  -3   9        0.81       -5.35      4.95 o 
   6  -3   9        0.53        1.24      4.95 o 
   7  -3   9        6.72        9.16      6.93 o 
   8  -3   9       20.71        7.67      6.93 o 
  -9  -2   9        3.59       -8.54      5.69 o 
  -8  -2   9       14.56       11.39      6.19 o 
  -7  -2   9       80.82       66.35     11.26 o 
  -6  -2   9      228.23      254.68     27.94 o 
  -5  -2   9       72.61       60.47     31.37 o 
  -4  -2   9        0.27       -1.09      4.41 o 
  -3  -2   9      558.39      598.86     62.76 o 
  -2  -2   9       40.14       57.22     16.75 o 
  -1  -2   9      141.31      168.37     30.64 o 
   0  -2   9      148.51      150.20     47.54 o 
   1  -2   9      205.17      189.72     43.02 o 
   2  -2   9        0.65        1.41      4.88 o 
   3  -2   9      218.57      216.77     28.63 o 
   4  -2   9      113.71      126.81     28.96 o 
   5  -2   9        0.00       -0.31      3.23 o 
   6  -2   9       11.90        7.18      5.69 o 
   7  -2   9       37.18       21.29      7.92 o 
   8  -2   9       33.84       52.22     11.63 o 
   9  -2   9        5.57       11.63      7.43 o 
  -9  -1   9       22.49       23.27      8.42 o 
  -8  -1   9       29.36       17.82      7.92 o 
  -7  -1   9        1.75        3.85     12.68 o 
  -6  -1   9      126.96      103.20     43.87 o 
  -5  -1   9       57.60       77.39     13.37 o 
  -4  -1   9        0.01       -1.91      2.97 o 
  -3  -1   9       50.43       62.32     11.39 o 
  -2  -1   9        4.14        7.25      3.34 o 
  -1  -1   9        0.00        0.26      2.92 o 
   0  -1   9      139.81      163.83     22.15 o 
   1  -1   9      303.94      310.81     33.23 o 
   2  -1   9      288.10      285.58     41.08 o 
   3  -1   9      206.80      185.28     43.72 o 
   4  -1   9       10.39       61.38     78.21 o 
   5  -1   9       10.05       12.62      5.69 o 
   6  -1   9       16.87        8.91      5.69 o 
   7  -1   9        3.93       -5.20      4.46 o 
   8  -1   9        0.43        9.41      6.19 o 
   9  -1   9        0.12        0.50      5.45 o 
  -7   0   9      113.89      123.52     14.97 o 
  -6   0   9      266.97      278.47     22.67 o 
  -5   0   9        2.20        3.55      2.47 o 
  -4   0   9      160.23      158.07     13.61 o 
  -3   0   9      191.99      212.08     17.64 o 
  -2   0   9       11.78       14.98      3.29 o 
  -1   0   9        5.60        3.32      2.15 o 
   0   0   9        0.63        1.83      2.07 o 
   1   0   9        3.68        4.91      2.40 o 
   2   0   9        2.38        1.56      1.92 o 
   3   0   9      140.63      138.97     12.05 o 
   4   0   9        7.15        6.67      3.00 o 
   5   0   9      131.78      139.70     14.34 o 
   6   0   9       17.34       13.79      4.22 o 
   7   0   9        4.10        3.05      6.56 o 
   8   0   9       21.18       22.51      5.51 o 
   9   0   9       18.53       18.13      9.53 o 
  -9   1   9        0.09       -4.21      5.20 o 
  -8   1   9       11.64       17.82      6.19 o 
  -7   1   9       35.17       43.70      7.05 o 
  -6   1   9        0.20        1.02      3.25 o 
  -5   1   9       62.75       60.15      8.15 o 
  -4   1   9       17.76       22.87      7.55 o 
  -3   1   9      274.16      286.13     28.53 o 
  -2   1   9        9.08        8.79      4.11 o 
  -1   1   9        0.00       -0.88      1.77 o 
   0   1   9       84.64       83.58      7.55 o 
   1   1   9      193.09      196.83     16.28 o 
   2   1   9      204.14      203.11     16.97 o 
   3   1   9      249.74      221.89     18.33 o 
   4   1   9      370.07      353.16     28.67 o 
   5   1   9        0.00       -4.18      2.79 o 
   6   1   9       64.65       67.11      9.28 o 
   7   1   9        3.75        6.25      3.93 o 
   8   1   9       40.52       39.55      9.65 o 
  -9   2   9       12.18        1.49      4.95 o 
  -8   2   9        0.29       -3.47      3.71 o 
  -7   2   9       91.63       93.90     11.65 o 
  -6   2   9       89.56       81.54     18.07 o 
  -5   2   9      207.96      179.78     21.90 o 
  -4   2   9       32.99       27.19      9.53 o 
  -3   2   9        1.74        0.06      2.91 o 
  -2   2   9       11.94       10.33      6.31 o 
  -1   2   9       13.13        8.88      3.56 o 
   0   2   9       38.14       47.52      6.93 o 
   1   2   9        2.46       -1.09      2.46 o 
   2   2   9       97.44      112.00     13.98 o 
   3   2   9      232.31      218.98     22.59 o 
   4   2   9       20.55       24.41      3.88 o 
   5   2   9       48.68       45.49     12.00 o 
   6   2   9       79.30       90.64     10.58 o 
   7   2   9       40.34       33.92      6.20 o 
   8   2   9       20.91       17.72      5.34 o 
  -9   3   9        8.25       14.36      6.93 o 
  -8   3   9        2.81       -0.74      5.20 o 
  -7   3   9        4.58        3.71      3.89 o 
  -6   3   9       14.81        4.58      3.89 o 
  -5   3   9      123.74      121.84     13.97 o 
  -4   3   9      123.14      121.50     13.73 o 
  -3   3   9       58.61       46.25      7.05 o 
  -2   3   9       10.45        5.82      3.47 o 
  -1   3   9      183.34      175.31     18.75 o 
   0   3   9       11.96       21.83      4.76 o 
   1   3   9      243.63      253.26     25.26 o 
   2   3   9      146.91      123.74     13.49 o 
   3   3   9        1.71       -0.91      3.34 o 
   4   3   9       12.49        2.98      5.07 o 
   5   3   9      306.17      292.56     37.87 o 
   6   3   9        1.36       -3.22      4.95 o 
   7   3   9        0.10       18.81      7.18 o 
   8   3   9       26.95       22.77      8.42 o 
  -8   4   9       11.70        6.68      5.69 o 
  -7   4   9        0.50        0.91      3.80 o 
  -6   4   9        1.50       -1.64      3.62 o 
  -5   4   9        7.51        3.12      3.48 o 
  -4   4   9        0.24        5.46      4.21 o 
  -3   4   9      402.25      395.03     64.60 o 
  -2   4   9        1.81        3.80      5.45 o 
  -1   4   9       10.78        5.72      3.60 o 
   0   4   9       98.99       96.42     11.58 o 
   1   4   9       10.89        5.13      3.47 o 
   2   4   9      323.88      301.36     30.62 o 
   3   4   9        0.02        2.94      3.41 o 
   4   4   9       17.91       24.94      5.47 o 
   5   4   9      232.91      220.78     29.70 o 
   6   4   9        2.10        1.49      5.45 o 
   7   4   9        0.54       -0.25      6.44 o 
  -8   5   9       28.66       27.47      8.42 o 
  -7   5   9       11.31       13.05      5.17 o 
  -6   5   9       25.23       23.98      7.80 o 
  -5   5   9        3.12        3.22      3.80 o 
  -4   5   9       26.65       16.96      4.85 o 
  -3   5   9        0.13        0.81      3.52 o 
  -2   5   9        1.53        0.42      3.56 o 
  -1   5   9      253.52      240.74     25.02 o 
   0   5   9       53.86       51.48      7.87 o 
   1   5   9        0.01        3.12      4.70 o 
   2   5   9       87.26       91.99     11.23 o 
   3   5   9        7.72        7.01      5.32 o 
   4   5   9       38.33       36.88      6.71 o 
   5   5   9       63.46       70.54     13.37 o 
   6   5   9        6.72        9.41      6.93 o 
   7   5   9       34.40       17.82      8.17 o 
  -7   6   9       16.97       42.88      8.14 o 
  -6   6   9        9.52       14.21      5.57 o 
  -5   6   9        5.09       -0.18      4.16 o 
  -4   6   9        6.09        5.30      4.26 o 
  -3   6   9       91.42       94.49     12.06 o 
  -2   6   9        8.28        9.69      4.20 o 
  -1   6   9        7.07       -0.10      3.19 o 
   0   6   9       28.83       30.02      5.88 o 
   1   6   9      126.34      115.27     13.90 o 
   2   6   9       32.20       26.67      5.94 o 
   3   6   9        8.70       12.09      5.07 o 
   4   6   9       21.76       14.91      5.04 o 
   5   6   9        0.70        5.94      5.69 o 
   6   6   9        0.24        3.22      7.18 o 
  -6   7   9        0.96        8.84      5.21 o 
  -5   7   9        0.07       -1.19      4.12 o 
  -4   7   9       35.12       52.92     16.21 o 
  -3   7   9        0.40        1.95      3.98 o 
  -2   7   9        0.17        6.62      4.23 o 
  -1   7   9       16.82       23.43      5.81 o 
   0   7   9        1.46       -1.13      4.33 o 
   1   7   9        3.34        2.23      6.31 o 
   2   7   9        1.57       11.82      4.68 o 
   3   7   9       36.36       38.81      7.27 o 
   4   7   9        0.16        2.72      4.46 o 
   5   7   9        3.29       11.14      6.19 o 
  -5   8   9       34.23       60.00     10.02 o 
  -4   8   9        0.52       -1.56      4.20 o 
  -3   8   9        0.88        0.36      8.91 o 
  -2   8   9        0.88       -0.74      3.66 o 
  -1   8   9        0.09       -0.42      4.20 o 
   0   8   9       40.20       46.08      8.91 o 
   1   8   9        3.22        4.38      4.49 o 
   2   8   9        2.17        3.40      4.35 o 
   3   8   9       21.23       20.73      6.27 o 
   4   8   9        1.28        5.94      5.94 o 
  -3   9   9        7.74       16.95      6.06 o 
  -2   9   9       13.50       16.00      5.83 o 
  -1   9   9        4.70        1.57      4.39 o 
   0   9   9        3.59        7.26      7.43 o 
   1   9   9       25.97       23.64      6.36 o 
   2   9   9        8.82       17.63      7.30 o 
   0 -10  10        0.22        3.96      5.27 o 
  -3  -9  10        3.87        1.51      6.56 o 
  -2  -9  10       10.15       10.85      6.35 o 
  -1  -9  10        0.06       -3.59      5.82 o 
   0  -9  10       29.23       42.05     15.59 o 
   1  -9  10       25.07       34.21      9.78 o 
   2  -9  10       13.28       12.47     11.63 o 
   3  -9  10       14.96       16.21      6.46 o 
  -5  -8  10        5.13        3.02      6.05 o 
  -4  -8  10        1.39        2.35      5.38 o 
  -3  -8  10       18.46       12.96      5.82 o 
  -2  -8  10        1.91        0.25      7.55 o 
  -1  -8  10        5.26        0.02      4.23 o 
   0  -8  10       22.11       29.64      7.04 o 
   1  -8  10       16.95       20.11     11.14 o 
   2  -8  10        5.99        9.45      4.82 o 
   3  -8  10       10.14        4.84      4.60 o 
   4  -8  10       12.16        2.13     13.61 o 
   5  -8  10       13.79        1.38     17.20 o 
  -6  -7  10        4.22       -1.48      5.76 o 
  -5  -7  10        7.80        1.06      7.92 o 
  -4  -7  10       27.53       20.34     12.62 o 
  -3  -7  10       41.84       45.02     15.59 o 
  -2  -7  10       17.54       12.90      5.79 o 
  -1  -7  10       16.67       16.46      5.92 o 
   0  -7  10        5.23        1.14      4.39 o 
   1  -7  10        1.96        2.50      4.26 o 
   2  -7  10        1.41       -2.19      4.39 o 
   3  -7  10        4.53       -3.40      4.83 o 
   4  -7  10        1.44       -6.50      4.33 o 
   5  -7  10       20.53       17.63      6.18 o 
   6  -7  10        1.14       -1.98      5.20 o 
  -7  -6  10        0.43       -2.48      6.19 o 
  -6  -6  10       11.00       13.58      6.24 o 
  -5  -6  10       17.30        4.24     12.50 o 
  -4  -6  10        2.49       -0.99      4.80 o 
  -3  -6  10       59.08       59.13      9.55 o 
  -2  -6  10        4.22        5.61      4.65 o 
  -1  -6  10        4.85        5.20      4.65 o 
   0  -6  10       16.88       11.88      4.99 o 
   1  -6  10       32.12       30.10      7.05 o 
   2  -6  10      100.13      100.90     13.50 o 
   3  -6  10       16.70       15.55      6.81 o 
   4  -6  10        9.51        3.40      4.65 o 
   5  -6  10        7.07        7.96      6.44 o 
   6  -6  10        1.55        1.98      6.19 o 
  -7  -5  10        0.07       -6.93      5.45 o 
  -6  -5  10        1.08       -0.25      4.65 o 
  -5  -5  10       14.89       10.79      8.04 o 
  -4  -5  10       44.54       36.87      7.43 o 
  -3  -5  10        5.48        0.64      6.81 o 
  -2  -5  10       34.62       40.36      7.49 o 
  -1  -5  10      119.48      126.42     15.64 o 
   0  -5  10      146.74      180.45     21.04 o 
   1  -5  10      452.99      476.63     50.78 o 
   2  -5  10        1.51       -2.05      6.06 o 
   3  -5  10      120.09      136.50     16.74 o 
   4  -5  10       54.59       54.69     10.77 o 
   5  -5  10       12.05       10.11      5.31 o 
   6  -5  10        9.26        7.43      7.43 o 
   7  -5  10       86.38       59.40     13.12 o 
  -8  -4  10        0.49       -2.97      6.68 o 
  -7  -4  10       16.60       33.07     20.17 o 
  -6  -4  10        3.88        5.84      9.78 o 
  -5  -4  10        4.78       16.36      8.29 o 
  -4  -4  10       42.79       34.92      7.02 o 
  -3  -4  10       22.15       22.77     10.27 o 
  -2  -4  10       85.82       93.03     26.61 o 
  -1  -4  10      290.07      327.39     35.41 o 
   0  -4  10      181.80      202.60     23.11 o 
   1  -4  10      344.22      360.92     38.62 o 
   2  -4  10        2.35       -2.13      3.15 o 
   3  -4  10      216.74      250.72     27.63 o 
   4  -4  10       31.81       40.28      7.47 o 
   5  -4  10        0.51        1.07      4.08 o 
   6  -4  10       36.48       36.88      9.90 o 
   7  -4  10        5.73       10.15      6.93 o 
  -8  -3  10        0.79       -7.18      5.45 o 
  -7  -3  10        0.08        0.70      4.62 o 
  -6  -3  10       18.82        8.56      5.05 o 
  -5  -3  10       49.93       37.88     17.16 o 
  -4  -3  10       22.24       20.17     14.15 o 
  -3  -3  10      125.46      133.36     40.89 o 
  -2  -3  10       55.15       50.37     21.38 o 
  -1  -3  10      276.57      286.68     65.06 o 
   0  -3  10        0.56        4.19      6.13 o 
   1  -3  10       58.69       50.75      7.96 o 
   2  -3  10      283.15      308.77     33.51 o 
   3  -3  10      258.00      260.35     27.97 o 
   4  -3  10        4.32        0.59      7.18 o 
   5  -3  10        4.90        3.71      5.69 o 
   6  -3  10        0.51       -3.47      5.45 o 
   7  -3  10        7.43       -5.69      5.69 o 
   8  -3  10        3.68        1.24      6.93 o 
  -8  -2  10       23.32       18.81      7.67 o 
  -7  -2  10       19.28       13.15      9.81 o 
  -6  -2  10       12.17       11.35      9.21 o 
  -5  -2  10       53.54       46.42     16.60 o 
  -4  -2  10       23.34       17.83     14.12 o 
  -3  -2  10      123.89      131.30     36.32 o 
  -2  -2  10        5.30        5.51      3.84 o 
  -1  -2  10       47.32       48.55     18.79 o 
   0  -2  10       85.83      102.09     30.95 o 
   1  -2  10      285.92      280.31     58.54 o 
   2  -2  10        2.42       -0.37      3.31 o 
   3  -2  10      145.25      115.87     17.10 o 
   4  -2  10       11.26        8.64      3.92 o 
   5  -2  10        4.69        7.18      5.20 o 
   6  -2  10        6.00        8.66      5.94 o 
   7  -2  10        0.04        2.48      5.45 o 
   8  -2  10       40.51       31.93      9.41 o 
  -8  -1  10        0.10       -2.48      5.45 o 
  -7  -1  10        2.56        4.12      4.38 o 
  -6  -1  10       52.24       44.98     24.20 o 
  -5  -1  10       13.06       10.15      5.45 o 
  -4  -1  10      205.58      218.53     24.34 o 
  -3  -1  10       23.56       32.06      6.03 o 
  -2  -1  10       18.13       29.73      7.18 o 
  -1  -1  10      306.40      312.72     33.72 o 
   0  -1  10      215.11      257.05     28.01 o 
   1  -1  10        0.00        1.18      3.59 o 
   2  -1  10      413.93      451.80     47.75 o 
   3  -1  10       66.93       54.77      8.16 o 
   4  -1  10      106.80       80.98     10.59 o 
   5  -1  10      103.75      113.85     18.81 o 
   6  -1  10        1.57       -6.68      4.46 o 
   7  -1  10       26.53       27.97      8.42 o 
   8  -1  10        0.14       -6.19      4.46 o 
  -7   0  10       45.70       40.34     12.13 o 
  -6   0  10        3.40        6.68      7.18 o 
  -5   0  10       58.43       50.99     13.12 o 
  -4   0  10      234.64      247.82     27.02 o 
  -3   0  10      151.70      152.99     17.66 o 
  -2   0  10        6.06        4.82      3.20 o 
  -1   0  10       48.37       59.71      8.62 o 
   0   0  10        1.40        1.57      4.21 o 
   1   0  10       49.39       42.76      6.87 o 
   2   0  10        0.24        3.66      3.59 o 
   3   0  10       43.34       44.23      7.23 o 
   4   0  10        4.04        3.24      3.38 o 
   5   0  10       29.55       37.13      9.16 o 
   6   0  10        4.40       10.40      6.19 o 
   7   0  10       16.86       28.22      8.42 o 
   8   0  10        0.00       -4.46      5.45 o 
  -7   1  10        4.92        0.25      6.68 o 
  -6   1  10       48.39       69.30     15.59 o 
  -5   1  10        0.00       -0.50      5.45 o 
  -4   1  10       31.78       32.42      9.90 o 
  -3   1  10      115.43       82.65     19.68 o 
  -2   1  10       59.71       57.13     10.40 o 
  -1   1  10        0.41        4.11      3.59 o 
   0   1  10      249.70      296.77     49.25 o 
   1   1  10       54.64       66.05      8.38 o 
   2   1  10       34.89       28.81      7.30 o 
   3   1  10       27.26       24.42      3.85 o 
   4   1  10      104.20      127.26     16.91 o 
   5   1  10        2.82        0.99      5.45 o 
   6   1  10        4.35        4.64      3.58 o 
   7   1  10       20.46       19.39      6.68 o 
   8   1  10       51.54       52.47     11.88 o 
  -8   2  10       10.52       20.54      6.93 o 
  -7   2  10        9.85        9.65      4.57 o 
  -6   2  10       42.56       62.89      8.88 o 
  -5   2  10       66.70       75.54      9.84 o 
  -4   2  10        3.92        6.99      3.56 o 
  -3   2  10        0.28       -1.43      2.70 o 
  -2   2  10      214.32      178.46     31.93 o 
  -1   2  10        4.97       11.85      3.82 o 
   0   2  10       12.72       10.87      3.69 o 
   1   2  10       86.76       81.59      9.98 o 
   2   2  10        6.74        2.12      2.85 o 
   3   2  10        6.60        9.13      4.33 o 
   4   2  10       38.57       49.75     12.38 o 
   5   2  10       50.23       55.19     10.40 o 
   6   2  10        0.83       -2.72      5.69 o 
   7   2  10       22.25       38.61      9.41 o 
  -8   3  10        1.52       -3.96      5.45 o 
  -7   3  10        1.57       -3.50      3.71 o 
  -6   3  10       18.09       13.17      4.70 o 
  -5   3  10      146.10      137.70     15.86 o 
  -4   3  10        1.85       -2.75      3.18 o 
  -3   3  10        0.15       -1.20      4.08 o 
  -2   3  10      325.38      254.69     42.82 o 
  -1   3  10       83.58       73.94     20.91 o 
   0   3  10       56.03       68.01     10.89 o 
   1   3  10      330.75      328.37     32.11 o 
   2   3  10        5.52        6.28      3.63 o 
   3   3  10        2.26        4.98      3.96 o 
   4   3  10       70.70       75.90     10.15 o 
   5   3  10       30.96       23.02      7.43 o 
   6   3  10        8.39       12.62      6.93 o 
   7   3  10       33.77       34.65     10.15 o 
  -7   4  10        0.43        3.76      4.70 o 
  -6   4  10       15.87       18.47      6.44 o 
  -5   4  10       28.78       35.69      6.83 o 
  -4   4  10        1.30       -1.70      3.34 o 
  -3   4  10        0.39       -2.15      3.25 o 
  -2   4  10       10.97        8.51      6.31 o 
  -1   4  10      117.08      154.69     28.71 o 
   0   4  10      187.72      165.34     30.20 o 
   1   4  10       16.24       17.26      4.95 o 
   2   4  10       19.28       13.58     10.15 o 
   3   4  10       68.09       75.51     10.04 o 
   4   4  10       36.92       30.53      6.30 o 
   6   4  10       15.53       20.05      8.42 o 
  -7   5  10        1.34        1.36      4.33 o 
  -6   5  10       30.93       43.62      7.85 o 
  -5   5  10       24.57       21.93      5.45 o 
  -4   5  10        2.43        1.88      3.56 o 
  -3   5  10        8.52        2.98      3.74 o 
  -2   5  10        0.86       10.06      4.27 o 
  -1   5  10       55.91       47.92     17.82 o 
   0   5  10        0.04        3.29      4.95 o 
   1   5  10       46.26       39.28     23.14 o 
   2   5  10        9.77       13.01      4.71 o 
   3   5  10       17.35       21.53      6.68 o 
   4   5  10       22.89       19.51      5.71 o 
   5   5  10       13.00       12.87      6.44 o 
   6   5  10        2.90        2.97      6.93 o 
  -6   6  10        0.17       -2.64      5.32 o 
  -5   6  10        3.82        5.81      8.17 o 
  -4   6  10       12.80       13.04      9.65 o 
  -3   6  10        0.34       -2.34      3.87 o 
  -2   6  10        5.43        2.88      3.85 o 
  -1   6  10       28.45       35.88      9.03 o 
   0   6  10       26.45       26.63      5.91 o 
   1   6  10        8.41        6.93      9.65 o 
   2   6  10        6.12        2.83      4.39 o 
   3   6  10       15.00       13.26      4.89 o 
   4   6  10        2.04        3.71      5.45 o 
   5   6  10        7.66        8.17      6.44 o 
  -5   7  10        0.00       -1.45      4.67 o 
  -4   7  10       30.26       38.75     13.61 o 
  -3   7  10        2.49        6.03      4.33 o 
  -2   7  10        9.45        4.42      4.35 o 
  -1   7  10        1.92        0.94      4.58 o 
   0   7  10        9.00       12.00      4.58 o 
   1   7  10       25.89       34.07     11.26 o 
   2   7  10        0.13        2.66      6.68 o 
   3   7  10        6.20       14.54      5.17 o 
   4   7  10       16.12        5.20      6.44 o 
  -3   8  10        1.83        0.85      9.90 o 
  -2   8  10        0.92        3.93      4.68 o 
  -1   8  10        4.91        2.91      4.46 o 
   0   8  10        0.34       -1.25      6.19 o 
   1   8  10        2.03        6.16      4.71 o 
   2   8  10        0.31        0.32      4.87 o 
   0  -9  11        0.01        6.40      5.19 o 
  -3  -8  11       12.82       12.44      6.68 o 
  -2  -8  11        3.60       -2.34      7.92 o 
  -1  -8  11        3.68        7.90      5.51 o 
   0  -8  11       15.90       14.51      6.22 o 
   1  -8  11       13.15        5.62     11.76 o 
   2  -8  11        0.51       -4.77      6.31 o 
   3  -8  11       21.25       33.52      9.78 o 
  -5  -7  11        6.14        3.84      8.04 o 
  -4  -7  11       33.05       29.56     13.98 o 
  -3  -7  11       73.45       68.89     17.57 o 
  -2  -7  11        0.02       -4.60      4.96 o 
  -1  -7  11       13.02        6.31      6.31 o 
   0  -7  11       24.89       24.79     14.60 o 
   1  -7  11       16.89       17.42      5.99 o 
   2  -7  11        0.03        3.64      6.31 o 
   3  -7  11        0.35        2.55      5.69 o 
   4  -7  11        0.69       -0.46      4.98 o 
  -6  -6  11        1.16        6.60      5.86 o 
  -5  -6  11        2.86        5.12      5.66 o 
  -4  -6  11        1.77       -3.58      5.32 o 
  -3  -6  11       62.05       82.52     21.29 o 
  -2  -6  11        0.47       -4.72      4.01 o 
  -1  -6  11       35.38       33.75      7.59 o 
   0  -6  11        7.67        8.65      5.17 o 
   1  -6  11        8.05        3.71      4.64 o 
   2  -6  11        4.64        6.53      5.69 o 
   3  -6  11       90.06      107.25     25.49 o 
   4  -6  11        0.03        8.46      5.58 o 
   5  -6  11        6.42        3.84      5.53 o 
  -6  -5  11        3.95        0.35      5.02 o 
  -5  -5  11       12.66       11.57      5.43 o 
  -4  -5  11       43.02       54.48     21.29 o 
  -3  -5  11        5.62        5.28      6.56 o 
  -2  -5  11      146.74      169.72     42.82 o 
  -1  -5  11       53.90       73.14     10.76 o 
   0  -5  11        8.82        7.36      4.46 o 
   1  -5  11        0.49        1.39      5.20 o 
   2  -5  11        1.69        3.04      4.33 o 
   3  -5  11      157.88      176.43     20.54 o 
   4  -5  11        7.12        6.41      4.80 o 
   5  -5  11       19.89       19.97      6.41 o 
   6  -5  11       32.89       35.39     10.40 o 
  -7  -4  11       16.43        4.16      4.94 o 
  -6  -4  11        0.02       -4.90      4.62 o 
  -5  -4  11        3.85        1.79      4.85 o 
  -4  -4  11       46.70       43.18      7.91 o 
  -3  -4  11       11.17       14.57      5.23 o 
  -2  -4  11        7.49       10.86      5.32 o 
  -1  -4  11       25.87       35.33      7.13 o 
   0  -4  11      114.17      118.54     15.10 o 
   1  -4  11      185.05      185.13     21.62 o 
   2  -4  11       62.65       60.71      9.23 o 
   3  -4  11      108.15      101.08     13.14 o 
   4  -4  11        0.46       -1.88      3.74 o 
   5  -4  11       88.15       82.92     15.59 o 
   6  -4  11        2.34       -0.74      5.69 o 
  -7  -3  11        1.10        6.44      9.16 o 
  -6  -3  11        0.29        2.52      5.13 o 
  -5  -3  11       52.50       59.80     33.75 o 
  -4  -3  11       13.74       17.76      5.31 o 
  -3  -3  11       43.99       29.20     16.51 o 
  -2  -3  11       34.81       24.96      9.03 o 
  -1  -3  11       31.13       20.82     23.23 o 
   0  -3  11      189.30      159.48     58.83 o 
   1  -3  11       29.13       37.69      6.96 o 
   2  -3  11       13.24       12.84      4.70 o 
   3  -3  11       15.60       14.60      4.97 o 
   4  -3  11        1.93       -0.41      3.66 o 
   5  -3  11        0.89       -0.25      4.70 o 
   6  -3  11        2.12        0.50      5.69 o 
   7  -3  11        0.03       -4.46      5.94 o 
  -7  -2  11        0.15        0.98     10.15 o 
  -6  -2  11       56.57       53.89     16.96 o 
  -5  -2  11       44.48       48.13      8.29 o 
  -4  -2  11        3.54       -1.08      6.75 o 
  -3  -2  11        1.65        1.62      5.34 o 
  -2  -2  11       91.56      103.29     30.65 o 
  -1  -2  11        4.76        2.55      7.48 o 
   0  -2  11        0.05        4.34     13.68 o 
   1  -2  11      112.39      130.55     15.14 o 
   2  -2  11       21.81       18.14      9.58 o 
   3  -2  11       12.25        5.73      4.66 o 
   4  -2  11        3.92        4.83      4.44 o 
   5  -2  11        0.36        5.69      5.94 o 
   6  -2  11        0.41       -1.98      5.20 o 
   7  -2  11        9.30        3.96      6.68 o 
  -7  -1  11        0.03       10.93      8.39 o 
  -6  -1  11       13.46        7.87     11.14 o 
  -5  -1  11        0.91       -3.23      5.60 o 
  -4  -1  11       21.59       32.18      8.17 o 
  -3  -1  11        0.13        2.02      3.56 o 
  -2  -1  11      325.04      349.55     37.63 o 
  -1  -1  11        1.45       -2.26      3.34 o 
   0  -1  11       22.35       26.52      5.71 o 
   1  -1  11      144.26      154.34     32.41 o 
   2  -1  11       35.60       31.45      9.22 o 
   3  -1  11       11.66        7.48      4.15 o 
   4  -1  11       34.57       33.55      7.62 o 
   5  -1  11        0.53       -4.70      4.95 o 
   6  -1  11        1.94       -7.05      4.70 o 
   7  -1  11        0.71        1.49      6.68 o 
  -7   0  11        6.38        0.50      7.67 o 
  -6   0  11        0.71       -1.24      6.68 o 
  -5   0  11       41.60       35.15     11.63 o 
  -4   0  11       10.86        8.66      7.43 o 
  -3   0  11       12.07       11.88      8.17 o 
  -2   0  11      154.34      139.60     26.48 o 
  -1   0  11       98.19       99.75     20.79 o 
   0   0  11       14.13       10.64      8.42 o 
   1   0  11        0.89        2.82      3.71 o 
   2   0  11        6.20        0.87      4.83 o 
   3   0  11        7.18        5.16      3.45 o 
   4   0  11       95.87      113.75     22.84 o 
   5   0  11        7.00        5.20      5.94 o 
   6   0  11        0.88        0.50      5.94 o 
   7   0  11        8.46       19.55      7.67 o 
  -7   1  11        3.51        0.25      8.17 o 
  -6   1  11        1.36       12.38      8.66 o 
  -5   1  11        0.03       -1.73      6.19 o 
  -4   1  11       36.11       30.94     10.40 o 
  -3   1  11      107.28      145.04     27.23 o 
  -2   1  11       41.39       45.29     12.62 o 
  -1   1  11       48.14       45.29     13.12 o 
   0   1  11        3.53        5.69      6.44 o 
   1   1  11       23.96       20.54      9.16 o 
   2   1  11        0.73       -3.96      6.44 o 
   3   1  11       32.80       45.05     12.62 o 
   4   1  11      135.36      144.79     26.98 o 
   7   1  11        3.38        0.50      5.69 o 
  -7   2  11        0.33        4.70      7.43 o 
  -6   2  11        1.09        7.43      8.66 o 
  -5   2  11        0.64        2.48      7.18 o 
  -4   2  11       11.53       23.76      9.16 o 
  -3   2  11        9.61       17.08      8.66 o 
  -2   2  11       85.57       84.15     18.32 o 
  -1   2  11       58.69       45.05     12.87 o 
   0   2  11      250.72      211.37     37.37 o 
   1   2  11       82.87       79.83     10.02 o 
   2   2  11       52.28       64.68      8.75 o 
   3   2  11       34.57       30.67      5.81 o 
   4   2  11       68.03       78.33     10.20 o 
  -7   3  11       12.21       15.00      7.05 o 
  -6   3  11        6.27        7.54      4.39 o 
  -5   3  11       10.71       12.88      4.82 o 
  -4   3  11        2.97        4.15      3.89 o 
  -3   3  11       68.14       52.72     13.61 o 
  -2   3  11        2.86       -0.01      3.56 o 
  -1   3  11       18.77       27.49     10.89 o 
   0   3  11       25.66       19.45     10.64 o 
   1   3  11        4.22        6.67     10.64 o 
   2   3  11        6.59        2.60      3.56 o 
   3   3  11        3.94        0.85      3.96 o 
   4   3  11        8.00       12.93      4.94 o 
   5   3  11        0.17       -3.96      4.21 o 
   6   3  11        0.60       -1.73      5.69 o 
  -6   4  11        0.69        3.09      3.82 o 
  -5   4  11        1.98        3.77      4.26 o 
  -4   4  11        0.97        1.88      4.12 o 
  -3   4  11        3.86        4.60      3.74 o 
  -2   4  11       44.75       35.25      6.82 o 
  -1   4  11       26.42       31.15      6.22 o 
   0   4  11       29.27       27.42      5.85 o 
   1   4  11       49.73       46.46     18.56 o 
   2   4  11       36.85       33.45      8.42 o 
   3   4  11        2.88       -2.05      3.66 o 
   4   4  11        1.45        2.68      3.85 o 
   5   4  11        0.60        4.46      4.95 o 
  -5   5  11        0.01       -2.62      3.98 o 
  -4   5  11       22.38       20.94      5.63 o 
  -3   5  11        3.93        1.51      3.69 o 
  -2   5  11        3.95        5.11      4.52 o 
  -1   5  11        2.20        2.41      3.88 o 
   0   5  11       34.66       28.08      6.11 o 
   1   5  11       11.57        7.00      4.08 o 
   2   5  11        0.09       -3.47      3.54 o 
   3   5  11       18.69       15.52      8.54 o 
   4   5  11        1.43       -6.68      4.46 o 
  -4   6  11        8.30        7.94      4.75 o 
  -3   6  11       26.84       28.96      6.91 o 
  -2   6  11        2.98        2.85      4.60 o 
  -1   6  11        6.45        6.46      5.32 o 
   0   6  11        0.55        1.35      4.04 o 
   1   6  11        7.33        7.64      4.74 o 
   2   6  11        0.18       -2.51      3.96 o 
   3   6  11       13.94       13.80      5.43 o 
  -2   7  11       37.74       53.16      9.25 o 
  -1   7  11        0.11        0.38      4.55 o 
   0   7  11        4.34        4.77      4.80 o 
   1   7  11        0.22        1.54      4.82 o 
  -3  -7  12        7.41        6.62      5.99 o 
  -2  -7  12       11.17       15.35      6.75 o 
  -1  -7  12       42.48       61.99     13.86 o 
   0  -7  12        5.82        6.84      5.47 o 
   1  -7  12       14.85       11.84      5.82 o 
   2  -7  12        1.40        2.58      5.58 o 
  -4  -6  12        0.68        5.78      5.60 o 
  -3  -6  12       39.90       29.12      8.54 o 
  -2  -6  12       13.70        4.66      5.28 o 
  -1  -6  12      161.45      189.47     22.75 o 
   0  -6  12        0.92       -1.04      4.12 o 
   1  -6  12        0.32       -2.54      4.57 o 
   2  -6  12       12.34        9.97      7.55 o 
   3  -6  12       22.78       37.67      8.24 o 
   4  -6  12        1.31        8.23      5.73 o 
  -5  -5  12        0.57        6.99      7.92 o 
  -4  -5  12        9.24        6.29      5.08 o 
  -3  -5  12        1.40       -5.94      4.61 o 
  -2  -5  12        0.08        1.78      4.68 o 
  -1  -5  12        2.23        0.96      5.57 o 
   0  -5  12       62.69       68.12     10.40 o 
   1  -5  12        0.97        1.34      4.53 o 
   2  -5  12       25.65       18.29      6.01 o 
   3  -5  12       19.30       19.06      6.18 o 
   4  -5  12       15.13       12.81      6.56 o 
  -6  -4  12       10.59        4.82      7.18 o 
  -5  -4  12       25.81       29.01     16.34 o 
  -4  -4  12        1.89        2.43      4.94 o 
  -3  -4  12       38.56       28.04      8.66 o 
  -2  -4  12        1.54        6.09      4.80 o 
  -1  -4  12       32.12       28.82      6.68 o 
   0  -4  12       23.13       20.13      7.67 o 
   1  -4  12        3.59        5.27      6.31 o 
   2  -4  12       26.97       33.15      6.96 o 
   3  -4  12        2.07        7.66      4.76 o 
   4  -4  12        6.42        6.65      5.11 o 
   5  -4  12       12.35       25.74      8.66 o 
  -6  -3  12        3.33        3.82      5.58 o 
  -5  -3  12        9.50        2.72      9.65 o 
  -4  -3  12       19.65        8.81     18.11 o 
  -3  -3  12       37.77       39.09     17.32 o 
  -2  -3  12        0.09       -2.69      4.95 o 
  -1  -3  12       12.79       12.55     17.54 o 
   0  -3  12       15.25       10.17     18.85 o 
   1  -3  12       18.73       16.49     12.99 o 
   2  -3  12       17.97       11.21      5.07 o 
   3  -3  12        6.34        7.53      4.93 o 
   4  -3  12       34.92       41.14     15.35 o 
   5  -3  12        9.23       10.64      7.67 o 
  -6  -2  12        0.86        7.92      9.12 o 
  -5  -2  12        0.02        1.56      4.85 o 
  -4  -2  12      102.56      107.69     44.81 o 
  -3  -2  12       13.98        8.37      5.03 o 
  -2  -2  12       61.55       65.41     10.23 o 
  -1  -2  12       30.22       22.04     12.02 o 
   0  -2  12       22.24       25.07      6.69 o 
   1  -2  12       31.39       33.55     15.20 o 
   2  -2  12      114.53      113.36     44.57 o 
   3  -2  12       31.30       22.06     31.22 o 
   4  -2  12        8.08        6.86      4.79 o 
   5  -2  12       34.66       48.02     11.63 o 
   6  -2  12        9.80        6.44      7.43 o 
  -6  -1  12       17.10        9.00      8.38 o 
  -5  -1  12       31.51       43.91     13.73 o 
  -4  -1  12        0.37       -7.33     14.97 o 
  -3  -1  12       18.30        2.65     30.57 o 
  -2  -1  12       19.10       10.74     28.83 o 
  -1  -1  12        5.17       12.60     24.38 o 
   0  -1  12       10.16        2.14      4.01 o 
   1  -1  12        3.81        2.95      4.90 o 
   2  -1  12       69.93       79.62     20.75 o 
   3  -1  12        0.07        0.13      4.87 o 
   4  -1  12        2.36       -4.14     16.99 o 
   5  -1  12        3.99       18.32      7.67 o 
   6  -1  12        6.38       -0.74      6.68 o 
  -6   0  12        3.10       -1.49      8.42 o 
  -5   0  12        3.88       12.13      8.42 o 
  -4   0  12        0.22        9.16      7.92 o 
  -3   0  12        8.69       -2.23      6.68 o 
  -2   0  12       28.99       33.91     11.63 o 
  -1   0  12       20.19       13.12      8.91 o 
   0   0  12        0.47        6.44      8.42 o 
   1   0  12       13.34        6.19      8.42 o 
   2   0  12        1.76       -0.50      7.43 o 
   3   0  12        3.76        0.12     18.93 o 
   4   0  12        0.66        9.88      7.40 o 
  -6   1  12        6.68       12.62      8.91 o 
  -5   1  12        6.26       -6.68      6.19 o 
  -4   1  12        7.00        4.21      6.93 o 
  -3   1  12        0.25        0.50      6.68 o 
  -2   1  12        7.45        9.16      7.92 o 
  -1   1  12       11.55       27.47     11.14 o 
   0   1  12        0.06        6.19      8.17 o 
   1   1  12        5.93       11.14      7.92 o 
   2   1  12        0.42        1.49      7.43 o 
   3   1  12       19.17       15.84      9.16 o 
   4   1  12        1.01        4.21      8.17 o 
  -6   2  12       11.06       19.80     10.89 o 
  -5   2  12        2.56        4.21      7.92 o 
  -4   2  12        0.81        7.92      7.92 o 
  -3   2  12        0.14       -0.74      6.19 o 
  -2   2  12        6.04       16.09      8.66 o 
  -1   2  12        0.43        0.74      7.92 o 
   0   2  12       44.64       53.46     15.10 o 
   1   2  12       39.69       19.80     10.15 o 
   2   2  12       56.01       53.46     14.36 o 
   3   2  12       41.51       47.77     13.86 o 
   4   2  12        0.02        1.73      7.67 o 
  -5   3  12        1.86        4.70      6.93 o 
  -4   3  12        8.64        7.43      7.92 o 
  -3   3  12        0.22        2.23      6.93 o 
  -2   3  12       14.90       14.11      9.41 o 
  -1   3  12        1.03       10.64      8.91 o 
   0   3  12        0.03        5.94      8.66 o 
   1   3  12        0.80       -3.47      6.68 o 
   2   3  12       34.54       33.66     11.88 o 
   3   3  12        3.33        4.70      9.41 o 
   4   3  12        1.10        0.74      8.17 o 
  -5   4  12        1.13       -5.96      4.40 o 
  -4   4  12        5.77        3.43      4.28 o 
  -3   4  12        2.60        6.52      4.42 o 
  -2   4  12        2.35        6.45      5.20 o 
  -1   4  12        2.19        1.84      4.11 o 
   0   4  12        0.07       -3.80      3.71 o 
   1   4  12        8.45       13.92      4.90 o 
   2   4  12       57.27       55.94      8.79 o 
   3   4  12        0.10        4.12      7.92 o 
  -3   5  12        0.99        1.72      4.28 o 
  -2   5  12        0.37       -4.96      4.23 o 
  -1   5  12        0.97        0.25      5.94 o 
   0   5  12        0.67       -4.29      3.76 o 
   1   5  12        4.69       11.01      4.65 o 
   2   5  12        0.31        6.75      4.90 o 
  -1  -6  13        0.01        3.19      5.17 o 
   0  -6  13        3.54        7.34      5.54 o 
  -3  -5  13        2.85        0.50      5.21 o 
  -2  -5  13       31.30       25.71      7.33 o 
  -1  -5  13       27.60       24.06      6.73 o 
   0  -5  13        9.79        4.68      4.99 o 
   1  -5  13        7.30       -0.33      8.91 o 
   2  -5  13       14.88       13.77      6.12 o 
  -4  -4  13        0.07        4.16      6.56 o 
  -3  -4  13        0.53        1.52      5.25 o 
  -2  -4  13        1.49       -1.54      5.02 o 
  -1  -4  13       10.39        6.71      8.42 o 
   0  -4  13       45.05       51.01     21.16 o 
   1  -4  13        6.09        4.62      4.98 o 
   2  -4  13        1.23       -0.03      9.53 o 
   3  -4  13       15.48       24.17      9.65 o 
  -4  -3  13        4.92        4.95      7.06 o 
  -3  -3  13        0.07       -5.12      5.15 o 
  -2  -3  13        0.25        0.66      4.94 o 
  -1  -3  13        6.63        7.46      5.84 o 
   0  -3  13        5.73        1.43      4.93 o 
   1  -3  13       15.38       25.15      8.79 o 
   2  -3  13        1.73        1.38      4.80 o 
   3  -3  13        0.04        5.28      4.99 o 
   4  -3  13        0.66       -1.95      4.52 o 
  -5  -2  13        2.80        6.46     10.89 o 
  -4  -2  13        3.21        1.16     13.49 o 
  -3  -2  13        7.26       -1.44     41.09 o 
  -2  -2  13        3.65        3.00      9.13 o 
  -1  -2  13        5.41       65.10    108.41 o 
   0  -2  13       25.07       26.94     14.11 o 
   1  -2  13       32.55       25.11     15.25 o 
   2  -2  13        7.67       -0.34     17.01 o 
   3  -2  13       39.92       19.49     17.14 o 
   4  -2  13        1.83        5.52      4.85 o 
  -5  -1  13       15.33        8.95     31.06 o 
  -4  -1  13       14.11       16.47     21.53 o 
  -3  -1  13       23.39       11.73     24.87 o 
  -2  -1  13        1.15        2.60     18.56 o 
  -1  -1  13        0.26        4.44     24.26 o 
   0  -1  13       18.92       21.22     21.16 o 
   1  -1  13        0.76       51.48     98.01 o 
   2  -1  13        7.15       98.26    116.08 o 
   3  -1  13        2.20       -2.18      7.18 o 
  -5   0  13        0.06       -5.69      7.67 o 
  -4   0  13        0.02        1.98      7.92 o 
  -3   0  13        2.46       -3.22      7.43 o 
  -2   0  13        2.06       -1.24      7.67 o 
  -1   0  13       42.82       56.43     15.84 o 
   0   0  13        0.05       -5.20      8.17 o 
   1   0  13        3.78        9.41      9.16 o 
   2   0  13        3.03       13.81      7.89 o 
   3   0  13        0.02       11.58     20.05 o 
  -4   1  13       37.17       40.84     13.37 o 
  -3   1  13        8.87       17.33      9.16 o 
  -2   1  13       11.85       11.88      9.41 o 
  -1   1  13        1.87       -2.48      8.91 o 
   0   1  13       14.81       19.31     10.64 o 
   1   1  13       32.71       23.76     11.88 o 
   2   1  13        6.81       -3.71      9.41 o 
   3   1  13       16.90       19.06     11.14 o 
  -4   2  13        1.36       -3.22      7.67 o 
  -3   2  13        0.46        9.90      7.43 o 
  -2   2  13        0.57       16.83     10.40 o 
  -1   2  13        3.86        5.94      8.17 o 
   0   2  13       75.65       73.76     17.82 o 
   1   2  13        1.38        0.99      8.42 o 
   2   2  13        7.50        9.16     10.15 o 
   3   2  13        5.46       -1.98      8.91 o 
  -3   3  13        3.77        6.68      8.66 o 
  -2   3  13        8.34       17.33     10.40 o 
  -1   3  13        3.38       -4.95      8.66 o 
   0   3  13        8.49        4.95      8.91 o 
   1   3  13        3.21        2.97      8.42 o 
   2   3  13        7.79        1.24      8.91 o 
  -1   4  13        5.46        7.92      9.90 o 
   0   4  13        0.72        3.96      9.16 o 
  -1  -2  14        4.36       59.40    124.50 o 
   0  -2  14        3.42        0.38     17.20 o 
  -1  -1  14       15.56       27.55     12.99 o 
   0  -1  14        0.80        9.46     26.98 o 
  -1   0  14       17.37       13.12     11.88 o 
   0   0  14        1.49       12.62      8.17 o 
                                                 
